# Supplementary material for: Breastfeeding reduces ultra-processed foods and sweetened beverages consumption among children under two years old
Source: BMC Public Health. 2020 Mar 14;20:330. doi: 10.1186/s12889-020-8405-6 (PMC7071637; doi:10.1186/s12889-020-8405-6)
Supplement: Supplementary file 1 — Additional file 1. Dataset [file 12889_2020_8405_MOESM1_ESM.xlsx]

## Sheet: Variables
Family income	Follow-up prenatal	Numeber of prenatal consultations	Type of child birth	Primiparity	Child's sex	Breastfeeding in the first hour of life	Child's internation in least year	Bottle feeding the previous day	Use of pacifiers the previous day	Breast milk consumption	Processed juice consumption	Soft drink consumption	Yogurt consumption	Processed meat consumption	Instant noodles consumption	Food or beverage with added sugar, honey or artificial sweetener consumption	Confectionary consumtpion	Cookies or crackers consumption	Packaged snacks consumtpion	Exclusive breastfeeding	Consumption of iron-rich foods	Consumption of foods high in vitamin A	Consumption of sweetened beverages	Minimum frequency and adequate consistency	Maternal education (in years)	Mother’s Age Group	Work situation	Mother’s Color	Child’s color	Marital Status	Child’s age group	Minimum dietary diversity	Consumption of ultra-processed foods	Food security situation
4	1	2	1	1	1	1	1	2	2	1	1	1	1	1	1	1	1	1	1	2	1	1	1	1	4	2	3	2	1	1	1	1	1	2
1	1	1	1	1	2	2	2	2	1	1	1	1	1	1	1	1	1	2	1	2	2	1	1	2	4	2	3	3	3	1	2	1	2	2
5	1	1	1	1	1	2	1	1	1	1	1	1	1	1	1	1	1	1	1	1	1	1	1	1	4	2	3	2	2	1	1	1	1	2
5	1	1	1	1	2	2	2	2	2	2	1	1	1	2	1	1	1	2	1	2	2	2	1	1	4	2	3	2	3	2	3	2	2	3
9999	1	1	1	1	1	2	1	2	2	2	1	1	1	1	1	1	2	2	1	2	2	1	1	2	4	2	3		1	2	3	1	2	1
4	1	1	2	1	2	2	1	2	1	1	1	2	2	1	2	1	1	2	1	2	2	1	2	2	4	1	3	2	2	1	3	1	2	1
4	1	1	1	1	2	2	1	2	1	1	1	1	1	1	1	1	1	2	1	2	2	1	1	2	4	2	3	2	2	1	3	1	2	1
9999	1	1	1	1	2	2	1	2	1	1	1	1	2	1	1	1	1	1	1	2	1	2	1	2	3	1	3	2	1	2	2	1	2	1
9999	1	1	1	1	2	2	1	2	1	1	1	1	1	1	1	2	1	1	1	2	2	2	2	2	4	2	3	2	1	2	2	2	1	3
2	1	1	1	1	1	2	1	2	2	1	1	1	1	1	1	1	1	1	1	1	1	1	1	1	3	2	3	2	3	2	1	1	1	1
3	1	1	1	1	2	2	1	2	1	1	1	1	1	1	1	1	1	1	1	2	1	1	1	1	3	1	3	2	2	1	1	1	1	1
5	1	1	1	1	1	2	1	2	2	1	1	1	1	1	1	1	1	1	1	2	1	1	1	1	4	2	3	2	2	2	1	1	1	1
9999	1	1	1	1	2	2	1	2	1	1	1	2	1	1	1	1	2	2	1	2	2	2	2	2	4	1	3	2	2	2	2	2	2	2
4	1	1	2	1	1	2	1	2	1	1	1	1	2	1	1	2	1	1	1	2	2	1	2	1	3	2	3	3	2	1	3	1	2	1
5	1	1	1	1	2	2	1	1	1	1	1	1	2	1	1	1	1	2	1	2	2	1	1	2	4	1	3	2	2	2	3	1	2	4
4	1	1	1	1	2	2	2	1	2	1	1	1	1	1	1	2	1	2	1	2	2	2	2	1	3	2	3	1	1	1	2	2	2	3
4	1	2	1	1	1	1	2	2	1	2	1	1	1	1	1	1	1	1	1	2	2	2	1	2	4	2	3	2	2	2	3	2	1	2
5	1	1	1	1	2	1	1	1	1	1	1	2	2	1	1	1	1	2	1	2	1	1	2	2	3	2	3	2	2	1	2	1	2	2
5	1	1	1	1	1	2	1	1	1	2	1	1	1	1	1	2	2	2	1	2	2	2	2	2	3	2	3	2	2	1	3	2	2	2
3	1	1	1	1	2	2	1	2	2	2	1	1	1	1	2	1		2	1	2	2	2	1	2	3	2	3	2	2	1	2	2	2	1
4	1	1	1	1	2	2	1	2	1	1	1	1	1	1	1	1	1	1	1	1	1	1	1	1	4	2	3	2	2	1	1	1	1	2
4	1	1	1	1	1	2	1	1	1	1	1	1	1	1	1	1	1	1	1	1	1	1	1	1	3	1	3	2	2	1	1	1	1	4
5	1	1	2	1	2	1	1	2	1	1	2	1	1	1	1	2	1	2	1	2	2	1	2	2	3	1	3	2	1	1	3	1	2	3
5	1	2	2	2	1	2	1	1	1	1	1	1	1	1	1	1	1	1	1	1	1	1	1	1	4	1	3	2	2	1	1	1	1	2
2	1	1	2	1	2	1	2	1	1	1	1	1	1	1	1	1	1	2	1	2	1	2	1	2	3	1	3	1	1	1	1	1	2	1
3	1	1	2	1	2	2	1	1	1	1	1	1	2	1	1	1	2	2	1	2	1	2	1	2	3	1	3	2	3	1	3	1	2	1
9999	1	1	1	2	2	2	1	2	2	1	1	1	1	1	1	1	1	1	1	2	1	2	1	1	4	1	3			1	1	1	1	1
4	1	1	1	1	1	2	1	1	1	2	2	1	2	1	1	2	1	2	1	2	2	1	2	2	3	1	2	2	2	1	3	1	2	1
3	1	1	1	1	1	2	1	1	1	1	1	1	1	1	1	1	1	1	1	1	1	1	1	1	3	1	1	2	2	1	1	1	1	99
2	1	1	1	1	1	2	2	2	1	2	1	1	1	1	1	1	1	1	1	2	2	2	1	2	3	1	2	2	2	1	3	2	1	1
4	1	1	1	1	2	2	1	2	2	2	1	1	1	1	1	1	1	1	1	2	1	1	1	1	4	1	2	2		2	1	1	1	1
4	1	1	2	2	1	2	2	1	1	1	2	1	1	1	1	2	1	2	1	2	2	1	2	2	3	1	3		2	1	3	1	2	2
4	1	1	2	2	1	2	2	1	1	1	1	1	2	1	1	2	1	2	1	2	2	2	2	2	3	1	3	2	2	1	3	2	2	2
3	1	1	2	1	1	2	1	1	1	1	1	1	1	1	1	1	1	1	1	1	1	1	1	1	2	1	3	2	2	1	1	1	1	1
9999	1	1	1	1	1	2	1	1	1	1	2	1	2	1	1	2	1	2	2	2	2	2	2	2	3	1	3	2	1	1	3	2	2	2
3	1	1	2	2	1	2	1	2	2	1	1	1	1	1	1	1	1	1	1	2	1	1	1	1	3	1	3	2	1	1	1	1	1	1
9999	1	1	1	1	1	2	1	1	2	1	1	1	1	1	1	1	1	1	1	1	1	1	1	1	4	1	3	2	2	1	1	1	1	1
9999	1	1	1	1	1	2	1	1	1	1	1	1	1	1	1	1	1	1	1	1	1	1	1	1	3	1	3	2	1	1	1	1	1	2
5	1	1	1	2	2	2	1	1	1	1	1	2	1	1	1	1	1	2	1	2	2	2	2	1	4	1	3	2	2	2	3	2	2	99
5	1	1	2	2	2	2	1	2	2	2	2	1	1	1	2	1	1	2	1	2	2	2	2	2	3	1	3	2	2	1	1	2	2	2
3	1	1	1	2	2	2	1	1	1	1	1	1	2	1	1	2	1	2	1	2	2	1	2	2	3	1	2	2	1	2	3	1	2	1
4	1	1	1	2	2	2	1	1	1	1	1	1	1	1	1	1	1	1	1	1	1	1	1	1	3	1	3	1	1	1	1	1	1	1
2	1	1	2	1	1	2	1	1	1	1	1	1	1	1	1	1		1	1	2	1	1	1	1	3	1	3	1	1	1	2	1	1	1
5	1	1	2	2	1	1	1	1	1	1	2	1	1	1	2	1	1	2	1	2	2	2	2	2	3	1	3	2	2	1	3	2	2	3
4	1	1	1	2	2	2	1	2	1	1	1	1	1	1	1	2	1	1	1	2	1	2	2	2	3	1	3	2	2	1	1	1	1	2
5	1	1	1	1	2	2	1	2	1	1	1	1	1	1	1	1	1	2	1	2	2	2	1	2	3	1	3	2	2	1	1	2	2	2
3	1		2	1	1	2	1	2	2	1	1	1	1	1	1	1	1	2	1	2	2	2	1	2	1	1	2	1	1	1	3	2	2	99
4	1	1	1	2	2	2	2	1	1	1	1	1	1	1	1	1	1	1	1	1	1	1	1	1	4	1	3	2	1	1	1	1	1	4
4	1	1	2	1	2	2	1	2	1	2	1	1	1	1	1	2	1	2	1	2	2	2	2	2	3	1	3	2	2	1	3	2	2	2
3	1	1	2	2	1	2	1	1	2	1	1	1	1	1	1	1	1	1	1	1	1	1	1	1	3	1	1	2	1	1	1	1	1	2
5	1	1	2	2	2	2	2	1	2	1	1	1	1	1	1	1	1	1	1	2	2	2	1	2	3	1	3	2	1	2	3	2	1	3
4	1	1	1	2	1	2	1	1	2	1	1	1	1	1	1	1	1	1	1	2	1	1	1	1	3	1	2	2	1	1	1	1	1	99
4	1	1	1	2	2	2	2	1	1	1	1	1	2	1	1	1	1	2	1	2	2	1	1	2	3	1	3	2	2	1	3	1	2	4
4	1	1	1	2	2	1	1	1	1	1	1	1	1	1	1	1	1	1	1	1	1	1	1	1	3	1	2	2	1	2	1	1	1	1
3	1	1	2	1	1	2	1	2	2	2	1	1	1	1	1	2	2	2	2	2	2	2	2	2	3	1	2	2	2	1	3	2	2	2
5	1	1	1	2	1	2	1	2	1	1	1	1	1	1	1	1	1	1	1	1	1	1	1	1	4	1	1	2	2	2	1	1	1	3
5	2		1	2	1	2	1	1	1	1	1	1	1	1	1	2	2	1	1	2	2	2	2	2	4	1	3	2	2	1	1	2	2	4
4	1	1	1	1	1	2	2	2	1	2	1	1	2	1	1	1	1	2	2	2	2	2	1	2	3	1	3	2	2	1	3	2	2	1
3	1	1	2	2	1	1	1	1	2	1	1	1	1	1	1	1	1	1	1	1	1	1	1	1	4	1	1	2	2	1	1	1	1	1
3	1	1	1	1	2	2	1	1	1	1	1	1	1	1	1	1	1	1	1	2	1	1	1	1	3	1	1	2	1	1	1	1	1	1
5	1	1	2	2	2	2	1	2	2	2	1	1		1	1	1	1	2	1	2	2	2	1	2	3	1	3	2	3	2	3	2	2	2
3	1	1	2	1	1	2	1	1	1	1	1	1	1	1	1	1	1	1	1	2	1	2	1	2	3	1	2	2	1	1	2	1	1	1
3	1	1	2	2	1	1	1	2	2	1	1	1	1	1	1	1	1	1	1	2	1	2	1	2	3	1	2	2	2	1	2	1	1	1
1	1	1	2	1	2	2	1	2	2	2	1	1	2	1	1	1	1	2	1	2	2	2	1	2	1	1	3	2	2	1	3	2	2	2
4	1	1	2	2	1	2	1	2	1	1	2	1	1	1	1	1	1	1	1	2	2	2	2	2	3	1	3	2	1	1	2	2	2	2
4	1	1	1	2	1	2	1	1	1	1	1	1	1	1	1	1	1	1	1	1	1	1	1	1	3	1	3	2	2	1	1	1	1	1
5	1	2	2	2	1	2	1	1	2	1	1	1	1	1	1	1	1	1	1	1	1	1	1	1	3	1	3	2	2	1	1	1	1	2
2	1	1	2	2	1	2	1	2	2	2	1	1	1	1	1	1	1	2	1	2	2	2	1	2	1	1	3	1	1	1	3	2	2	1
2	1	1	2	2	1	1	1	1	1	1	1	1	1	1	1	1	1	1	1	1	1	1	1	1	3	1	3	1	1	1	1	1	1	1
4	1	1	1	2	2	2	1	1	2	1	1	1	1	1	1	1	1	1	1	1	1	1	1	1	3	1	1	2	2	1	1	1	1	2
3	1	1	2	2	1	2	1	1	2	1	1	1	1	1	1	1	1	1	1	1	1	1	1	1	3	1	1	2	1	1	1	1	1	3
4	1	1	2	2	1	2	1	2	1	1	1	1	1	1	1	1	1	1	1	2	2	2	1	2	3	1	2	1	1	2	3	2	1	2
4	1		2	2	1	1	1	2	2	2	1	1	1	1	1	2	1	2	1	2	2	2	2	2	3	1	3	2	2	2	3	2	2	1
5	1	2	2	2	1	2	1	1	1	1	2	1	1	2	1	2	2	2	1	2	2	2	2	2	1	1	3	2	2	1	3	2	2	3
5	1	1	2	2	2	2	1	2	1	1	1	1	1	1	1	1	1	1	1	2	1	1	1	1	3	1	1	2	2	2	1	1	1	3
3	1	1	2	2	2	2	1	1	1	2	1	1	1	1	1	2	1	2	1	2	2	2	2	2	3	1	3	1	1	1	3	2	2	2
2	1	1	2	2	2	2	1	1	1	1	1	1	1	1	1	1	1	1	1	1	1	1	1	1	4	1	1	2	1	1	1	1	1	1
5	1	1	2	2	2	2	1	1	1	1	1	1	2	1	1	1	1	1	1	2	2	1	1	2	4	1	3	2	2	1	3	1	2	4
5	1	1	2	2	2	2	1	2	1	1	1	1	1	1	1	1	1		1	2	1	1	1	1	3	1	2	2	2	2	2	1	1	4
4	1	1	2	2	1	1	1	2	2	1	1	1	1	1	1	1	1	1	1	2	1	2	1	2	3	1	1	2	3	1	1	1	1	2
3	1	1	1	2	1	2	1	1	1	1	1	1	1	1	1	1	1	1	1	1	1	1	1	1	3	1	3	2	1	1	1	1	1	2
4	1	1	2	1	2	2	1	2	2	1	2	1	1	1	1	1	1	1	1	2	1	2	2	1	3	1	3	3	1	1	2	1	2	2
4	1	1	2	1	2	2	1	1	1	1	1	1	1	1	1	1	1	2	1	2	2	2	1	2	3	1	2	2		1	3	2	2	1
2	1	1	2	2	2	2	1	1	2	1	1	1	1	1	1	1	1	1	1	1	1	1	1	1	3	1	1	2		1	1	1	1	1
3	1	1	1	2	1	2	2	1	2	1	1	1	1	1	1	1	1	2	1	2	2	2	1	2	4	1	2	1	1	1	1	2	2	4
5	1	1	2	2	2	2	1	1	1	1	1	1	1	1	1	1	1	1	1	1	1	1	1	1	3	1	3	2	2	2	1	1	1	3
3	1	1	2	2	1	2	2	1	1	1	1	1	1	1	1	2	1	1	1	2	2	1	2	2	3	1	2	2	2	1	3	1	1	1
5	1	1	1	2	1	2	1	1	1	1	1	1	1	2	1	2	1	1	1	2	2	2	2	2	3	1	3	2	1	1	3	2	2	2
2	1	1	2	1	1	2	1	2	1	1	1	1	1	1	1	1	1	1	1	2	1	2	1	1	3	1	2	1	2	1	1	1	1	1
3	1	1	1	2	2	2	1	2	2	1	1	1	1	1	1	1	1	1	1	2	1	2	1	1	3	1	3	2	1	1	2	1	1	1
4	1	1	2	2	1	1	1	1	1	1	1	1	1	1	1	1	1	1	1	1	1	1	1	1	4	1	3	2	2	1	1	1	1	2
5	1	2	2	2	2	2	1	1	1	1	1	1	1	1	1	2	1	2	1	2	2	2	2	2	3	1	3	2	2	1	3	2	2	2
5	1	1	1	2	1	2	1	1	1	1	1	1	1	1	1	1	1	1	1	1	1	1	1	1	3	1	1	3	2	2	1	1	1	1
2	1	1	2	2	1	1	1	1	1	1	1	1	1	1	1	1	1	1	1	1	1	1	1	1	3	1	1	2	1	1	1	1	1	2
4	1	1	1	2	1	2	1	2	1	1	1	1	1	1	1	2	1	1	1	2	1	2	2	1	4	1	2	2		2	1	1	1	2
1	1	1	2	2	1	2	2	2	1	2	1	1	1	1	1	2	1	1	1	2	2	2	2	2	1	1	3	1	1	1	3	2	1	2
1	1	1	2	2	2	2	1	1	1	1	1	1	1	1	1	1	1	1	1	1	1	1	1	1	1	1	1	2	1	1	1	1	1	2
4	1	1	2	2	2	2		1	1	1	1	1	2	1	1	1	1	2	1	2	2	2	1	2	3	1	3	2	1	2	2	2	2	1
3	1	1	2	1	2	2	1	2	2	1	1	1	1	1	1	1	1	1	1	2	1	1	1	1	3	1	1	2	2	2	1	1	1	2
5	1	1	2	2	2	2	1	2	2	2	1	1	1	1	1	1	1	2	1	2	1	2	1	2	3	1	3	2	2	1	1	1	2	2
4	1	1	1	2	1	2	1	1	1	2	1	1	1	1	1	2	1	2	1	2	2	2	2	2	3	1	3	2	2	1	1	2	2	1
2	1	1	1	1	1	1	1	2	2	1	1	1	1	1	1	1	1	1	1	2	2	2	1	2	3	2	3	2	1	1	2	2	1	1
4	1	2	1	1	2	1	2	2	1	2	2		2	1	1	1	2	2	2	2	2	2	2	1	4	2	3	2	2	2	3	2	2	1
9999	1	1	1	1	2	2	1	2	2	1	1	1	1	1	1	1	1	1	1	2	1	1	1	1	3	2	3	3	1	1	1	1	1	1
2	1	1	1	1	2	2	1	2	1	1	1	1	1	1	1	1	1	1	1	2	1	1	1	1	3	2	2	2	2	2	1	1	1	99
4	1	1	1	1	1	2	1	1	1	1	1	1	1	1	1	1	1	1	1	1	1	1	1	1	3	2	3	2	1	2	1	1	1	1
9999	1	2	2	1	2	2	1	2	1	1	1	1	1	1	1	1	1	1	1	2	1	1	1	1	4	2	3	2	1	2	1	1	1	1
5	1	2	1	2	2	2	1	2	2	1	1	1	1	1	1	1	1	1	1	2	2	1	1	2	4	1	3	2	1	1	2	1	1	1
2	1		2	1	1	2	1	1	1	2	1	1		1	1	1	1	2	1	2	2	2	1	2	2	1	3	2	2	1	3	2	2	1
5	1	1	1	2	1	2	2	2	2	2	2	2	1	1	1	2	2	2	1	2	2	2	2	2	4	1	3	2	1	2	3	2	2	99
4	1	1	1	2	1	1	1	2	1	2	1	1	2	1	1	2	1	2	1	2	2	2	2	2	4	1	3	2	2	1	3	2	2	1
4	1	1	1	1	2	1	1	2	2	1	1	1	2	1	1	1	1	2	1	2	2	2	1	2	3	1	3	2		1	1	2	2	1
3	1	1	1	2	2	1	1	1	1	1	1	1	1	1	1	1	1	2	1	2	2	2	1	2	3	1	3	2	1	2	3	2	2	1
9999	1	1	2	1	2	2	1	2	2	1	1	1	1	1	1	1	1	1	1	2	1	1	1	1	2	1	3	1	1	1	1	1	1	1
4	1	1	1	2	1	2	1	1	1	1	1	1	1	1	1	1	1	1	1	2	2	2	1	2	3	1	3	2	2	1	2	2	1	2
4	1	1	1	2	2	2	1	1	1	2	1	1	2	1	1	2	1	2	1	2	2	2	2	2	3	1	3	2	2	1	3	2	2	2
4	1	1	2	2	2	2	1	2	1	1	2	1	1	1	1	1	1	1	1	2	2	2	2	2	4	1	2	2	2	2	2	2	2	3
3	1	1		1	2	2	1	1	2	1	1	1	1	1	1	1	1	1	1	1	1	1	1	1	3	1	3	2	1	2	1	1	1	1
4	1	1	2	1	2	2	1	2	1	1		1	1	1	1	1	1	1	1	2	2	2	1	2	2	1	3	2	2	1	2	2	1	1
2	1	1	2	2	1	2	2	1	1	1	1	1	2	1	1	1	1	2	1	2	2	2	1	1	3	1	3	2	2	1	3	2	2	1
2	1	1	2	1	1	2	1	1	1	1	1	1	1	1	1	1	1	1	1	2	1	2	1	1	3	1	1	3	1	1	1	1	1	1
3	1	1	1	1	2	2	1	1	1	1	1	1	1	1	1	1	1	1	1	1	1	1	1	1	3	1	3	2	2	1	1	1	1	1
3	1	1	1	1	1	2	1	1	1	2	1	1	2	1	1	2	1	2	1	2	2	2	2	2	3	1	2	2	2	1	3	2	2	1
4	1	1	1	1	2	1	1	2	2	2	1	1	1	1	1	2	2	2	1	2	2	1	2	1	3	1	3	2	2	1	3	1	2	2
4	1	1	1	1	1	2	1	1	2	1	1	1	1	1	1	1	1	1	1	1	1	1	1	1	3	1	2	2	2	1	1	1	1	1
3	1	1	1	2	1	2	1	2	1	2	1	1	1	1	1	1	1	2	1	2	2	2	1	2	3	1	2	2	2	1	3	2	2	1
1	1	1	2	2	2	2	1	2	2	1	1	1	1	1	1	1	1	1	1	1	1	1	1	1	1	1	1	2	2	1	1	1	1	1
3	1	1	1	1	2	2	1	1	1	1	1	1	1		1	1	1	1	1	2	1	1	1	1	3	1	3	2	2	1	1	1	1	1
4	1	2	1	2	2	2	1	1	1	1	1	1	1	1	1	1	1	1	1	1	1	1	1	1	3	1	2	2	2	2	1	1	1	1
4	1	1	2	2	1	1	2	1	1	1	1	2	2	1	2	2	1	1	1	2	1	2	2	2	3	1	3	2	2	1	3	1	2	2
4	1	1	1	2	2	2	2	1	1	1	1	1	1	1	1	1	1	2	1	2	2	1	1	2	4	1	3	2	2	1	3	1	2	1
4	1	1	2	1	2	2	1	2	1	1	1	1	1	1	1	1	1	1	1	1	1	1	1	1	1	1	3	2	1	2	1	1	1	1
4	1	1	1	2	1	2	1	1	1	1	1	1	1	1	1	1	1	1	1	1	1	1	1	1	4	1	2	2	2	1	1	1	1	1
5	1	1	1	2	2	2	1	2	1	1	1	1	2		1	1	1	1	1	2	2	1	1	2	4	1	3	2	2	1	2	1	2	1
5	1	1	1	1	2	2	1	2	1	1	1	1	1	1	1	1	1	2	1	2	1	2	1	1	4	2	3	2	1	1	1	1	2	4
9999	1	1	1	1	1	2	1	2	1	1	2	1	2	1	2	1	2	2	1	2	1	2	2	2	4	2	3	2	3	1	1	1	2	2
4	1	1	1	2	1	2	1	1	2	1	1	1	1	1	1	1	1	1	1	1	1	1	1	1	4	2	3	2	1	1	1	1	1	2
4	1	1	1	1	1	2	1	2	2	2	1	2	1	1	1	2	1	2	1	2	2	2	2	2	4	2	3	2	1	1	3	2	2	2
4	1	1	2	1	1	1	1	1	2	1	1	1	1	1	1	1	1	1	1	1	1	1	1	1	3	2	3	2	1	2	1	1	1	1
4	1	1	1	1	2	2	1	1	1	1	2	1	2	2	1	2	1	1	1	2	2	2	2	2	4	2	3	2	1	1	3	2	2	1
3	1	1	1	1	2	1	1	2	2	2	2	1	2	1	2	1	2	1	2	2	2	1	2	2	3	2	3	2	2	2	3	1	2	1
5	1	1	1	1	1	2	1	2	1	1	1	1	1	1	1	1	1	1	1	2	1	1	1	2	4	2	3	1	1	2	2	1	1	1
2	1	1	1	1	1	2	1	1	1	1	1	1	1	1	1	1	1	1	1	1	1	1	1	1	3	2	3	1	1	2	1	1	1	1
5	1	1	1	1	2	2	1	2	1	1	2	1	1	1	1	1	2	1	2	2	1	1	2	2	3	2	3	2	2	2	3	1	2	1
1	1	1	2	2	2	2	1	1	2	1	1	1	1	1	1	1	1	1	1	1	1	1	1	1	3	2	3	2	2	1	1	1	1	1
2	1	1	2	1	2	2	1	1	1	1	1	1	1	1	1	1	1	1	1	1	1	1	1	1	3	2	3	1	1	2	1	1	1	1
3	1	1	1	1	2	2	1	2	1	1	1	1	2	1	1	2	2	2	1	2	2	1	2	1	3	1	3	3	1	2	3	1	2	1
4	1	2	1	2	2	1	1	1	1	1	1	1	1	1	1	1	1	2	1	2	1	2	1	2	3	1	3	2	2	1	2	1	2	2
4	1	1	1	1	2	2	1	1	1	1	2	1	1	1	1	1	1	2	1	2	2	2	2	2	3	1	3	2	1	1	3	2	2	99
5	1	1	1	1	1	2	1	1	1	1	1	1	1	1	1	1	1	1	1	1	1	1	1	1	3	1	3	2	2	1	3	1	1	1
5	1	1	1	1	2	2	1	2	2	2	1	1	1	1	1	1	1	2	1	2	2	1	1	2	3	1	3	3	2	1	3	1	2	2
3	1	1	2	1	1	1	1	1	1	1	2	1	2	1	1	2	2	2	1	2	2	1	2	2	2	1	3	2	2	1	3	1	2	1
4	1	1	1	2	1	2	1	1	2	1	2	1	2	1	1	2	1	2	1	2	2	2	2	2	3	1	3	2	2	1	3	2	2	1
5	1	1	2	2	2	2	1	1	1	1	1	1	1	1	1	1	1	1	1	1	1	1	1	1	3	1		2	2	1	1	1	1	2
5	1	1	1	2	2	2	1	1	1	1	2	1	1	1	1	2	1	2	1	2	1	2	2	2	3	1	3	3	2	1	3	1	2	1
4	1	1	2	2	2	2	1	1	2	1	1	1	1	1	1	1	1	1	1	2	1	2	1	2	3	1	3	2	2	1	3	1	1	1
4	1	1	1	2	1	2	1	1	1	1	2	1	2	1	1	1	1	2	1	2	2	2	2	2	3	1	3	2	2	1	3	2	2	1
5	1	1	1	2	2	2	1	1	1	1	1	1	1	1	1	1	1	2	1	2	2	2	1	2	4	1	2	2	2	1	2	2	2	2
4	1	1	2	1	2	2	1	1	1	1	1	1	1	1	1	1	1	1	1	1	1	1	1	1	1	1	3	2	1	2	1	1	1	2
5	1	2	1	2	1	2	1	1	1	1	1	1	1	1	1	1	1	1	1	1	1	1	1	1	3	1	3	2	2	1	1	1	1	1
3	1	1	1	2	2	2	1	2	1	1	1	1	1	1	1	1	2	2	2	2	1	1	1	2	4	1	3	2	2	2	3	1	2	1
3	1	1	2	2	1	1	1	1	1	1	1	1	1	1	1	1	1	1	1	1	1	1	1	1	3	1	3	2	1	1	1	1	1	2
3	1	1	2	2	1	2	1	2	1	1	1	1	1	1	1	1	1	1	1	1	1	1	1	1	3	1	3	1	2	1	1	1	1	1
4	1	1	2	2	2	2	1	1	1	1	1	1	1	1	1	1	1	1	1	1	1	1	1	1	3	1	3	2	1	1	1	1	1	2
2	1	1	2	1	2	1	1	2	1	1	1	1	1	1	1	1	1	1	1	1	1	1	1	1	4	1	2	2	2	1	1	1	1	1
4	1	1	2	2	2	2	1	1	1	1	1	1	1	1	1	2	2	2	1	2	2	2	2	2	3	1	3	2	3	1	3	2	2	2
4	1	1	1	2	2	2	1	1	1	1	2	1	1	1	1	2	1	1	1	2	2	2	2	2	3	1	3	2	1	1	3	2	2	2
5	2		1	2	2	2	1	1	1	1	2	1	1	1	1	2	2	2	1	2	2	2	2	2	4	1	3	1	1	1	3	1	2	1
4	1	1	1	2	2	2	1	1	2	1	1	1	1	1	1	1	1	1	1	1	1	1	1	1	4	1		2	2	2	1	1	1	1
5	1	1	1	2	1	2	1	1	1	1	1	1	2	1	1	1	1	2	2	2	2	1	1	2	4	1	2	2	1	2	2	1	2	2
3	1	1	2	1	2	2	1	1	1	1	1	1	2	1	1	1	1	2	1	2	1	2	1	2	3	1	3	2	2	1	3	1	2	1
4	1	1	2	2	2	2	1	1	1	2	1	1	1	1	1	2	1	2	1	2	2	2	2	2	3	1	3	2	2	1	3	2	2	2
4	1	1	1	2	2	1	1	1	1	1	1	1	1	1	1	1	1	1	1	1	1	1	1	1	2	1	3	3	1	2	1	1	1	1
5	1	1	1	1	2	1	1	2	1	1	1	1	1	1	1	1	1	1	1	2	1	1	1	1	3	1	2		1	2	1	1	1	1
4	1	1	1	2	1	2	1	2	1	2	1	1	1	1	1	2	1	2	1	2	2	1	2	2	4	1	3	2	1	1	3	1	2	2
2	1	1	2	2	2	2	1	2	1	2	2	2	2	1	1	2	2	1	1	2	2	2	2	2	3	1	3	2	2	1	3	2	2	1
1	1	1	2	2	1	2	1	1	1	1	1	1	1	1	1	1	1	1	1	1	1	1	1	1	4	1	3	2	2	1	1	1	1	1
5	1	1	1	2	1	2	2	2	2	2	1	1	1	1	1	2	1	1	1	2	1	2	2	1	4	1	3	2	1	2	2	1	1	2
3	1	1	2	2	2	2	1	1	1	1	1	1	1	1	1	1	1	1	1	1	1	1	1	1	3	1	2	2	2	1	1	1	1	1
1	1	1	2	2	1	2	1	1	1	1	1	1	1	1	1	1	1	1	1	2	1	2	1	2	1	1	1	2	1	1	1	1	1	1
9999	1	1	2	2	1	1	1	2	2	1	1	1	1	1	1	1	1	1	1	1	1	1	1	1	3	1	3	1	1	1	1	1	1	1
3	1	1	2	2	2	2	1	1	1	1	1	1	1	1	1	1	1	1	1	1	1	1	1	1	3	1	1	2	2	1	1	1	1	1
5	1	1	2	2	2	2	1	2	2	1	1	1	1	1	2	1	1	2	1	2	2	2	1	2	4	1		2	2	2	2	2	2	1
3	1	1	2	1	1	1	1	2	2	2	1	1	2	1	1	1	1	2	1	2	2	2	1	2	2	1	3	2	1	1	2	2	2	1
4	1	1	1	2	1	2	1	1	1	1	1	1	1	1	1	2	1	1	1	2	2	2	2	2	3	1	2	1	1	1	3	2	1	99
2	1	1	1	1	2	2	1	1	1	1	1	1	1	1	1	1	1	1	1	1	1	1	1	1	3	1	1	2	2	1	1	1	1	2
4	1	1	2	2	1	1	1	1	1	1	1	1	1	1	1	1	1	2	1	2	1	2	1	2	3	1	3	1	2	1	2	1	2	1
9999	1	1	2	2	1	2	1	2	2	1	1	1	1	1	1	1	1	2	1	2	2	2	1	2	3	1	3	2	1	1	2	2	2	1
1	1	1	1	1	1	2	1	1	1	1	1	1	1	1	1	1		1	1	2	1	1	1	1	3	2	3	2	1	1	1	1	1	1
2	1	1	1	1	2	2	1	1	1	1	1	1	1	1	1	1	1	1	1	1	1	1	1	1	3	2	2	2	1	1	1	1	1	1
5	1	1	2	2	1	2	1	2	1	1	1	1	2	1	1	2	1	1	1	2	1	1	2	2	4	2	3	1	1	2	2	1	2	4
2	1	1	1	1	2	2	1	2	2	2	1	1	2	1	1	1	1	2	1	2	2	2	1	1	4	2	3	2	2	1	3	2	2	2
4	1	1	1	1	1	1	2	2	1	2	1	1	1	2	1	1	2	2	2	2	2	1	1	2	3	2	3	2	2	1	3	1	2	2
3	1	2	1	1	2	2	1	1	1	1	1	1	1	1	1	1	1	1	1	1	1	1	1	1	3	1	1	2	1	2	1	1	1	1
3	1	1	1	2	2	2	1	1	1	1	1	1	1	1	1	1	1	1	1	2	1	1	1	1	3	1	1	2	2	1	1	1	1	2
4	1	1	1	1	2	2	1	2	1	2	2	1	1	1	1	2	1	2	1	2	2	2	2	2	3	1	3	2	2	1	3	2	2	2
5	1	1	1	2	1	2	1	1	2	1	1	1	1	1	1	1	1	1	1	1	1	1	1	1	3	1	3	3	3	1	1	1	1	1
3	1	1	1	1	1	1	2	2	2	2	1	1	1	2	1	1	1	1	1	2	2	1	1	2	4	1	3	1	1	1	2	1	2	2
5	1	1	2	1	2	2	1	2	1	1	1	1	1	1	1	1	1	1	1	2	2	2	1	2	2	1	3	2	2	1	2	2	1	1
4	1	1	1	2	2	2	1	1	1	1	1	1	1	1	1	1	1	1	1	2	1	1	1	1	4	1	3	2	1	1	1	1	1	2
4	1	1	2	2	1	2	1	2	2	2	2	1	1	1	1	2	1	2	1	2	2	1	2	2	3	1	3	2		1	3	1	2	2
3	1	1	1	1	1	2	1	2	2	1	1	1	1	1	1	1	2	2	1	2	2	1	1	2	3	1	3	2	3	1	3	1	2	1
3	1	1	1	1	1	1	1	1	1	1	1	1	2	1	1	2	1	1	2	2	1	2	2	2	3	1	3	3	1	1	1	1	2	1
3	1	1	1	1	2	2	1	1	1	2	2	2	2	2	1	2	2	2	2	2	2	2	2	2	3	1	1	2	2	2	3	2	2	1
5	1	2	1	1	2	2	1	2	1	1	1	1	1	1	1	1	1	1	1	2	1	1	1	1	3	1	3	2	2	2	1	1	1	2
5	1	1	1	1	2	2	1	2	1	2	1	1	1	1	1	1	1	2	1	2	1	1	1	2	3	1	3	2	3	1	3	1	2	1
5	1	1	2	1	1	2	1	1	1	1	2	1	2	1	1	2	2	2	1	2	2	2	2	2	2	1	3	3	1	2	1	2	2	3
3	1	1	1	2	2	2	1	2	2	2	1	1	1	1	1	2	1	1	1	2	1	2	2	2	4	1	3	1	2	1	1	1	1	1
1	1	1	1	1	1	2	1	1	1	1	1	1	1	1	1	1	1	1	1	1	1	1	1	1	2	1	1	2	2	1	1	1	1	1
2	1	1	1	1	1	2	1	2	2	1	1	1	1	1	1	2	1	1	1	2	1	2	2	2	1	1	2	2	2	1	1	1	1	1
4	1	1	1	2	1	2	1	1	1	1	1	1	1	1	1	1	1	1	1	2	1	1	1	1	3	1	3	2	2	1	1	1	1	2
1	1	1	1	1	2	2	1	2	2	2	1	1	1	1	1	2	1	1	1	2	2	1	2	2	1	1	2	2	1	1	3	1	1	1
4	1	1	1	1	2	2	1	2	1	1	1	1	1	1	1	1	1	1	1	1	1	1	1	1	3	1	1	2	1	1	1	1	1	1
3	1	1	1	1	1	2	1	1	1	1	1	1	1	1	1	1	1	1	1	1	1	1	1	1	3	1	3	2	2	1	1	1	1	1
4	1	1	1	2	2	2	1	1	1	1	1	1	1	1	1	1	1	1	1	1	1	1	1	1	3	1	3	2	2	1	1	1	1	2
2	1	1	1	2	1	1	1	1	1	1	1	1	1	1	1	1	1	1	1	1	1	1	1	1	3	1	1	2	1	1	1	1	1	1
3	1	1	1	2	2	2	2	2	1	1	1	1	1	1	1	2	1	1	1	2	1	2	2	2	1	1	1	2	2	2	1	1	1	1
3	1	1	2	1	2	2	1	1	1	1	1	1	1	1	1	1	1	1	1	1	1	1	1	1	2	1	1	2	2	1	1	1	1	1
2	1		1	1	2	2	1	1	1	1	1	1	1	1	1	1	1	1	1	1	1	1	1	1	3	1	1	2	2	2	1	1	1	1
5	1	1	1	1	2	2	1	2	1	1	2	1	2	1	2	2	1	2	1	2	1	1	2	2	4	1	3	3	1	1	1	1	2	2
9999	1	1	2	1	1	2	2	2	1	2	1	1	1	1	1	2	1	2	1	2	2	2	2	1	1	1	3	2	2	1	1	2	2	2
3	1	1	1	1	2	2	1	1	1	1	1	1	1	1	1	1	1	1	1	1	1	1	1	1	1	1	1	2	2	1	1	1	1	2
3	1	1	1	1	1	2	1	1	1	1	1	1	1	1	1	1	1	1	1	1	1	1	1	1	3	1	1	2	2	1	1	1	1	1
4	1	1	2	2	1	2	1	1	1	1	2	1	1	1	2	2	1	2	1	2	2	2	2	2	3	1	3	2	2	1	3	2	2	3
5	1	1	1	1	1	2	2	2	2	2	1	1	2	1	1	1	2	2	2	2	2	2	1	2	4	1	2	3	2	2	3	2	2	4
3	1	1	1	2	2	2	1	1	1	1	1	1	1	1	1	1	1	1	1	1	1	1	1	1	3	1	1	3	1	1	1	1	1	1
1	1	1	2	2	2	2	1	1	1	1	1	1	1	1	1	1	1	1	1	2	2	2	1	2	2	1	2	2	2	1	3	2	1	1
3	1	1	2	2	1	1	1	2	1	1	1	1	1	1	1	1	1	1	1	1	1	1	1	1	3	1	3	2	1	1	1	1	1	1
4	1	2	2	2	2	2	1	2	1	1	1	1	2	1	1	1	1	2	1	2	2	2	1	2	3	1	3	2	2	2	2	2	2	3
1	1	1	2	2	2	2	1	1	1	1	1	1	1	1	1	1	1	1	1	1	1	1	1	1	1	1	1	2	2	1	1	1	1	1
2	1	1	1	2	1	1	1	1	1	1	1	1	1	1	1	1	1	1	1	1	1	1	1	1	3	1	1	2	1	1	1	1	1	1
1	1	1	2	1	1	1	1	2	2	1	1	1	1	1	1	1	1	1	1	2	1	2	1	1	3	1	3	2	2	1	2	1	1	1
3	1	1	2	1	2	1	1	2	2	2	1	1	1	1	2	2	1	2	1	2	2	1	2	2	3	1	2	2	1	1	1	1	2	2
1	1	1	1	1	2	1	1	2	1	1	1	1	1	1	1	1	1	1	1	2	1	1	1	1	1	1	3	1	1	1	1	1	1	1
5	1	1	1	2	2	2	1	1	1	1	1	1	1	1	1	1	1	1	1	1	1	1	1	1	3	1	3	2	2	1	1	1	1	1
5	1		2	2	1	1	2	1	1	1	1	1	1	1	1	1	1	1	1	2	1	1	1	2	1	1	2	2	3	1	3	1	1	1
1	1	1	2	2	1	1	1	2	1	2	1	1	1	1	1	1	2	2	1	2	2	1	1	2	2	1	3	1	2	1	3	1	2	1
3	1	1	1	1	1	2	1	1	1	1	1	1	1	1	1	1	1	1	1	1	1	1	1	1	3	1	3	2	2	2	1	1	1	1
9999	1	1	2	2	1	2	1	1	1	1	1	1	1	1	1	2		2	1	2	1	1	2	1	3	1	3	2	3	1	3	1	2	2
3	1	1	2	2	1	1	1	1	1	1	1	1	1	1	1	1	1	1	1	1	1	1	1	1	1	1	3	2	2	1	1	1	1	2
3	1	1	1	2	2	1	1	1	1	1	1	1	1	1	1	1	1	1	1	1	1	1	1	1	1	1	1	2	2	1	1	1	1	1
5	1	1	1	2	1	2	1	1	1	1	1	1	1	1	1	1	1	1	1	1	1	1	1	1		1	1	3	2	2	1	1	1	99
2	1	1	2	1	1	1	1	1	1	1	1	1	1	1	1	1	1	1	1	2	1	1	1	1	3	1	1	1	1	2	1	1	1	1
1	1	1	2	2	2	2	1	2	1	2	2	1	1	1	1	2	1	2	1	2	2	2	2	2	3	1	2	3	1	1	3	2	2	1
5	1	1	1	2	2	2	1	2	1	1	1	1	1	1	1	1	1	2	2	2	1	2	1	2	4	1	3	2	1	1	3	1	2	3
1	1	1	2	2	2	2	1	2	1	1	1	1	1	1	1	1	1	1	1	2	2	2	1	2	1	1	2	1	1	1	3	2	1	1
1	2		1	2	1	1	1	2	1	1	2	1	2	1	2	2	1	2	2	2	2	1	2	2	1	1	2	2	2	2	3	1	2	1
5	1	1	1	2	2	2	1	2	1	2	1	1	1	1	1	2	2	2	1	2	2	2	2	2	3	1	3	2	1	1	3	1	2	2
1	1	1	2	2	1	2	1	1	1	2	2	1	2	1	1	2	2	1	2	2	2	1	2	2	3	1	3	2	1	1	3	1	2	2
5	1	1	2	1	2	2	2	1	2	1	1	1	1	1	1	1	1	1	1	1	1	1	1	1	4	2	3	2	2	2	1	1	1	2
3	1	1	1	1	2	2	1	2	2	2	1	1	1	1	1	1	1	2	1	2	2	2	1	2	3	2	3	2	2	2	3	2	2	2
5	1	1	2	1	1	2	1	2	1	1	1	1	1	2	1	2	2	2	1	2	1	1	2	2	4	2	3	1	1	1	3	1	2	1
1	1	1	2	1	1	2	1	1	2	2	1	1	2	1	1	1	1	1	1	2	1	2	1	2	3	2	3	1	1	2	1	1	2	1
3	1	1	1	1	2	2	1	1	1	1	1	1	1	1	1	1	1	1	1	2	2	2	1	2	3	2	2	2		2	2	2	1	2
1	1	2	2	1	1	1	1	2	2	2	1	1	1	1	1	1	1	1	1	2	1	2	1	1	3	2	3	1	1	2	2	1	1	1
5	1	1	2	2	2	2	1	1	1	1	1	1	1	1	1	1	1	1	1	1	1	1	1	1	4	2	1	1	2	2	1	1	1	2
3	1	1	2	1	2	1	1	2	1	1	1	1	1	1	1	1	1	1	1	2	1	1	1	2	3	1	3	3	1	1	3	1	1	1
4	1	1	1	1	2	2	1	2	1	1	1	1	1	1	1	1	1	1	1	2	1	1	1	1	3	1	1	2	3	1	1	1	1	2
4	1	1	1	1	1	1	1	1	2	1	1	1	1	1	1	1	1	1	1	1	1	1	1	1	4	1	1	2	2	1	1	1	1	99
5	1	1	2	1	2	2	1	1	2	1	1	1	1	1	1	1	1	1	1	1	1	1	1	1	3	1	3	3	1	1	1	1	1	2
4	1	1	1	1	1	1	1	1	1	1	1	1	2	1	1	1	1	1	1	2	1	1	1	2	3	1	3	2	1	1	3	1	2	2
1	1	1	1	1	1	1	1	1	1	1	1	1	1	1	1	1	1	1	1	1	1	1	1	1	3	1	1	2	2	1	1	1	1	1
4	1	1	1	1	2	2	1	2	1	1	1	1	2	1	1	2	1	1	1	2	1	2	2	1	3	1	3	2	2	1	3	1	2	2
3	1	1	1	1	1	1	1	2	2	2	1	1	1	1	1	1	1	2	1	2	2	1	1	2	3	1	2	2	2	1	3	1	2	1
1	1	2	1	1	1	2	1	2	1	1	1	1	1	1	1	1	1	2	1	2	1	2	1	2	3	1	3	2	1	1	2	1	2	1
2	1	1	1	1	2	1	1	2	2	1	1	1	2	1	1	1	2	2	1	2	2	1	1	2	3	1	2	2	2	2	2	1	2	1
4	1	1	2	1	2	2	1	2	1	1	1	1	2	1	1	1	1	2	1	2	1	2	1	1	1	1	3	2	1	2	3	1	2	1
5	1	1	1	1	1	2	1	2	1	1	2	1	1	1	2	1	2	1	1	2	1	2	2	2	3	1	3	3	3	1	2	1	2	3
5	1	1	1	1	2	2	1	1	1	1	1	1	1	1	1	1	1	1	1	1	1	1	1	1	4	1	3	2	2	1	1	1	1	1
4	1	1	2	1	1	2	2	2	2	1	1	1	1	1	1	2	1	1	1	2	1	1	2	1	2	1	3	2	2	1	1	1	1	1
4	1	1	1	1	1	2	1	1	1	1	1	1	1	1	1	1	1	1	1	1	1	1	1	1	3	1	1	2	2	1	1	1	1	2
4	1	1	1	1	1	2	1	2	1	1	1	1	1	1	1	1	1	2	2	2	2	2	1	2	3	1	2	2	2	1	3	1	2	1
4	1	1	2	2	2	1	1	2	1	2	1	2	1	1	1	1	1	2	1	2	2	2	2	2	3	1	2	2	2	1	3	2	2	1
3	1	1	1	1	1	2	1	2	2	1	1	1	1	1	1	1	1	1	1	2	2	2	1	2	1	1	2	2	2	1	1	1	1	1
3	1	1	1	2	1	2	1	2	2	1	1	1	1	1	1	1	1	1	1	2	1	1	1	2	3	1	2	2	2	2	1	1	1	2
3	1	1	1	1	1	1	1	1	1	1	1	1	1	1	1	1	1	1	1	2	2	2	1	2	1	1	3	1	1	1	2	2	1	1
3	1	1	2	1	2	2	1	1	2	1	1	1	1	1	1	1	1	1	1	2	1	1	1	1	2	1	1	2	2	1	1	1	1	1
3	1	1	2	2	1	2	1	2	1	1	1	1	1	1	1	1	1	2	1	2	1	2	1	1	3	1	2	2	2	2	2	1	2	1
1	1	1	1	2	1	2	1	2	2	2	2	1	1	1	1	2	2	2	1	2	2	1	2	2	3	1	3	3	1	1	3	1	2	2
5	1	1	1	1	1	2	1	1	1	1	1	1	1	1	1	1	1	1	1	1	1	1	1	1	3	1	3	2	1	1	1	1	1	1
3	1	1	2	1	2	2	1	2	1	1	1	1	2	1	1	1	1	1	1	2	1	2	1	2	3	1	2	2	2	2	2	1	2	1
2	1	1	1	1	2	1	1	1	1	1	1	1	1	1	1	1	1	1	1	1	1	1	1	1	2	1	1	2	1	1	1	1	1	2
3	1	1	2	1	1	1	1	1	1	1	1	1	1	1	1	1	1	1	1	1	1	1	1	1	2	1	1			1	1	1	1	1
4	1	1	1	2	1	2	1	2	1	1	2	1	2	1	1	2	2	2	1	2	2	2	2	2	3	1	3	2	3	1	3	2	2	1
2	1	1	1	1	1	2	1	1	1	1	1	1	1	1	1	1	1	1	1	2	1	1	1	1	1	1	1	3	1	2	1	1	1	1
5	1	1	2	2	1	2	1	2	1	2	1	2	2	1	2	2	1	2	1	2	1	1	2	2	3	1	3	2	1	1	3	1	2	3
1	1	1	1	1	2	2	1	1	1	1	1	1	1	1	1	1	1	1	1	1	1	1	1	1	1	1	1	2	2	1	1	1	1	1
3	1	1	1	1	2	2	1	2	2	1	1	1	1	1	1	2	1	1	1	2	2	2	2	2	3	1	3	1	2	1	2	2	1	2
3	1	1	1	2	2	2	1	1	1	1	1	1	2	1	1	1	2	2	1	2	2	2	1	1	3	1	3	2	3	1	3	2	2	2
3	1	2	1	2	1	2	2	1	2	2	1	1	1	1	1	1	1	1	1	2	1	2	1	2	3	1	3	2	2	1	2	1	1	1
1	1	1	2	1	1	1	2	2	1	2	1	1	2	1	1	1	1	1	1	2	2	1	1	1	3	1	3	2	1	1	3	1	2	1
4	1	1	1	2	1	2	1	2	2	2	1	1	1	1	1	1	2	2	2	2	1	2	1	1	3	1	3	2	2	1	3	1	2	1
5	1	1	2	1	1	1	1	2	2	2	1	1	2	1	1	2	1	2	1	2	1	2	2	2	4	1	3	2	2	2	2	1	2	2
9999	1	1	1	2	2	2	1	1	1	1	1	1	1	1	1	2	1	2	1	2	1	2	2	2	3	1	3	2	2	1	1	1	2	1
2	1	1	2	2	2	2	2	1	1	1	1	1	1	1	1	1	1	1	1	2	1	2	1	2	1	1	1	2	2	1	2	1	1	2
5	1	1	1	2	1	2	1	2	1	2	2	2	1	1	2	2	2	2	2	2	1	2	2	2	3	1	3	2	2	2	3	1	2	2
2	1	1	2	1	1	2	1	2	2	1	1	1	1	1	1	1	1	1	1	2	1	1	1	2	3	1	2	2	2	1	2	1	1	1
2	1	1	1	2	2	1	1	2	2	1	1	1	1	1	1	1	1	1	1	2	1	2	1	1	2	1	2	3	3	1	1	1	1	1
3	1	1	2	1	1	2	1	1	1	2	1	1	2	1	1	2	2	2	1	2	2	2	2	2	1	1	2	1	1	2	3	2	2	1
4	1	1	2	2	2	1	1	1	1	1	1	1	1	1	1	1	1	1	1	1	1	1	1	1	3	1	3	2	1	1	1	1	1	1
4	1	1	2	1	2	2	1	1	1	1	1	1	1	1	1	1	1	1	1	1	1	1	1	1	3	1	3	3	1	1	1	1	1	1
4	1	1	2	1	2	2	1	1	1	1	1	1	1	1	1	1	1	2	1	2	2	1	1	2	3	1	2	2	2	1	3	1	2	1
1	1	1	2	1	1	2	1	1	2	1	1	1	1	1	1	1	1	1	1	2	1	2	1	2	1	1	2	1	1	1	2	1	1	1
5	1	1	1	2	2	2	1	1	1	1	1	1	1	1	1	1	1	1	1	1	1	1	1	1	3	1	1	2	2	1	1	1	1	1
4	1	1	1	1	1	2	1	2	1	1	1	1	1	1	1	2	1	1	1	2	1	1	2	2	3	1	1	2	1	1	1	1	1	2
1	1	1	2	1	2	2	1	2		2	1	1	1	1	1	1	1	1	1	2	1	1	1	1	3	1	1	2	2	1	1	1	1	1
4	1	1	1	2	1	2	1	2	1	1	1	1	1	1	1	1	1	1	1	2	1	2	1	2	2	1	2	2	1	2	2	1	1	2
2	1	1	1	1	2	2	1	2	2	1	1	1	1	1	1	1	1	1	1	1	1	1	1	1	2	1	1	3	1	2	1	1	1	2
1	1	1	1	1	2	1	1	1	1	1	1	1	1	1	1	1	1	1	1	1	1	1	1	1	1	1	2	2	1	1	1	1	1	1
1	1	1	2	1	1	1	1	1	1	1	1	1	1	1	1	1	1	1	1	1	1	1	1	1	1	1	1	3	1	1	1	1	1	1
3	1	1	2	1	1	1	1	1	1	1	1	1	1	1	1	1	1	2	1	2	1	2	1	2	2	1	3	1	1	2	3	1	2	1
5	1	1	2	1	2	1	1	1	1	1	1	1	1	1	1	1	2	1	1	2	2	2	1	2	3	1	3	3	1	1	2	2	2	2
3	1	1	2	2	1	1	1	2	2	1	2	1	2	1	1	1	2	2	2	2	2	2	2	2	3	1	2	1	1	1	3	2	2	1
1	1	1	2	1	1	2	1	1	2	1	1	1	1	1	1	1	1	1	1	1	1	1	1	1	1	1	1	3	1	1	1	1	1	1
1	1	1	2	1	1	1	1	2	2	1	1	1	1	1	1	1	1	1	1	2	1	1	1	1	1	1	1	2	1	1	1	1	1	1
2	1	1	1	2	1	2	1	2	2	2	1	1	1	1	1	2	1	1	1	2	1	1	2	1	3	1	3	2	1	1	1	1	1	2
1	1	1	1	2	2	2	1	1	2	1	1	1	1	1	1	1	1	1	1	1	1	1	1	1	1	1	1	1	1	1	1	1	1	1
4	1	1	1	2	1	2	1	2	1	1	1	1	1	1	1	1	1	1	1	2	1	1	1	1	3	1	1	2	2	2	1	1	1	3
2	1	1	2	2	1	1	1	2	2	2	1	1	1	1	1	1	1	1	1	2	1	1	1	1	1	1	1	2	1	1	1	1	1	1
2	1	1	2	2	1	2	2	1	1	1	1	1	1	1	1	1	1	2	1	2	1	2	1	2	2	1		2	1	1	3	1	2	2
4	1	1	2	2	1	2	1	2	1	1	1	1	1	1	1	1	1	1	1	2	1	1	1	1	2	1	1	2	2	1	1	1	1	4
3	1	1	2	2	1		1	1	1	1	1	1	1	1	1	1	1	1	1	1	1	1	1	1	3	1	3	2	2	1	1	1	1	1
3	1	1	1	1	2	2	1	1	2	1	1	1	1		1	1	1	1	1	2	1	1	1	1	2	1	3	2	2	2	1	1	1	99
2	1	1	2	2	1	1	1	1	1	1	1	1	1	1	1	1	1	1	1	2	2	2	1	2	2	1	2	3	3	1	3	2	1	1
4	1	1	1	2	2	2	1	1	1	1	1	1	1	1	1	2	1	2	1	2	2	1	2	2	3	1	3	2	1	1	3	1	2	1
1	1	1	2	2	1	1	1	2	2	1	1	1	1	1	1	2	1	1	1	2	2	2	2	2	3	1	2	1	2	1	2	2	1	1
4	1	1	1	2	2	2	1	2	2	2	1	1	1	1	1	2	2	2	1	2	2	1	2	2	3	1	3	2	2	1	3	1	2	4
3	1	1	2	2	1	2	1	1	1	1	1	1	1	1	1	1	1	1	1	1	1	1	1	1	3	1	3	2	2	1	1	1	1	1
1	1	1	2	2	2	1	2	2	1	2	1	1	1	1	1	2	1	1	1	2	2	2	2	1	1	1	3	2	2	1	3	2	1	1
3	1	1	2	2	1	2	1	1	1	1	1	1	1	1	1	1	1	1	1	1	1	1	1	1	4	1	1	2	2	1	1	1	1	1
2	1	1	2	2	1	2	1	2	2	1	1	1	1	1	1	1	1	1	1	2	1	1	1	1	3	1	1	2	2	1	1	1	1	1
3	1	1	2	1	1	1	1	1	1	1	1	1	1	1	1	1	1	1	1	1	1	1	1	1	3	1	3	2	1	1	1	1	1	1
4	1	1	2	1	1	2	1	2	1	1	2	1		1	1	1	1	2	1	2	2	2	2	2	3	1	2	2	2	2	3	2	2	2
9999	1	2	2	1	1	2	1	1	1	1	1	1	2	1	1	1	1	1	1	2	1	1	1	2	4	1	3	1	1	2	2	1	2	2
1	1	1	1	1	1	2	1	1	2	1	1	1	1	1	1	1	1	1	1	1	1	1	1	1	1	1	1	2	1	1	1	1	1	1
1	1	1	1	1	2	2	1	2	2	2	1	1	1	1	1	1	1	1	1	2	2	2	1	2	1	1	3	1	1	1	1	2	1	1
2	1	1	2	2	1	2	1	1	1	1	1	1	2	1	1	1	1	1	1	2	1	1	1	2	1	1	3	2	2	1	2	1	2	1
1	1	1	2	2	1	2	1	2	1	1	1	1	1	1	1	1	1	1	1	2	2	1	1	2	3	1	3	1	1	2	3	1	1	1
3	1		2	2	2	2	1	1	1	1	1	1	2	1	1	1	1	2	1	2	1	2	1	2	1	1	3	2	1	1	3	1	2	1
3	1	2	2	2	2	2	1	1	1	1	1	1	1	1	1	1	1	1	1	2	1	1	1	1	3	1	3	2	2	1	1	1	1	1
1	1	1	1	2	2	2	1	1	2	1	1	1	1	1	1	1	1	1	1	1	1	1	1	1	1	1	1	1	1	1	1	1	1	1
1	1	1	2	2	2	2	1	2	2	1	1	1	1	1	1	2	1	2	1	2	2	2	2	2	3	1	3	2	2	1	3	2	2	1
2	1	1	1	2	2	2	1	1	1	1	1	1	1	1	1	2	1	2	1	2	2	2	2	2	3	1	2	2	2	1	3	2	2	2
1	1	1	2	1	1	2	1	1		1	1	1	1	1	1	1	1	2	1	2	2	2	1	2	1	1	2	2	1	1	3	2	2	1
4	1	1	2	2	1	2	1	1	1	1	1	1	1	1	1	2	1	1	1	2	1	1	2	1	4	1	3	1	1	1	3	1	1	2
1	1	1	2	1	1	2	1	2	1	2	1	1	1	1	1	1	1	1	1	2	1	1	1	2	1	1	2	2	2	1	3	1	1	1
4	1	1	2	2	2	2	1	2	1	1	1	1	1	1	1	1	1	1	1	2	1	1	1	1	3	1	2	2	2	1	2	1	1	2
9999	1	1	2	2	1	1	1	2	2	2	1	1	1	1	1	1	1	1	1	2	2	2	1	2	2	1	3	2	1	1	2	2	1	2
2	1	1	2	1	1	2	1	1	1	1	1	1	2	1	1	1	1	1	1	2	2	2	1	2	1	1	2	1	1	2	3	2	2	1
4	1	1	2	2	1	2	1	1	1	1	1	1	1	1	1		1	2	1	2	2	2	1	2	3	1	3	3	3	2	2	2	2	1
1	1	1	1	2	1	2	1	1	1	1	1	1	1	1	1	2	1	1	1	2	1	1	2	2	1	1	1	2	2	2	3	1	1	1
2	1	1	1	1	1	2	2	1	1	2	1	2	2	1	1	1	1	2	2	2	1	1	2	2	3	1	2	2	1	2	3	1	2	1
5	1	1	1	2	1	2	2	2	2	2	1	1		1	1	1	1	1	1	2	2	2	1	2	4	1	3	3	2	1	1	1	1	3
4	1	1	1	1	2	2	1	1	2	1	1	1	2	1	1	2	1	1	1	2	1	2	2	2	4	2	3	2	2	1	2	1	2	1
5	1	1	1	1	1	2	2	2	2	2	1	1	1	1	1	1	1	1		2	1	2	1	2	4	2	3	1	2	2	1	1	1	2
5	1	1	1	1	2	2	1	2	2	1	1	1	1	1	1	1	1	2	1	2	1	1	1	2	4	2	3	2	2	2	2	1	2	2
5	1	1	1	1	2	2	1	2	2	2	1	2	1	1	1	1	1	1	1	2	1	1	2	2	4	2	3	2	2	2	2	1	2	1
5	1	1	2	1	2	1	1	1	1	1	1	1	2	1	1	2	2	2	1	2	1	1	2	2	4	2	3	2	2	1	2	1	2	1
9999	1		1	1	2	2	1	1	1	1	1	1	1	1	1	1	1	1	1	1	1	1	1	1	3	1	3	2	2	2	2	1	1	1
1	1	1	1	1	2	2	1	1	2	1	1	1	2	1	1	1	2	1	2	2	2	2	1	2	3	1	3	2	2	2	3	2	2	1
9999	1	1	2	1	1	1	1	2	2	2	1	1	1	1	1	2	1	2	1	2	2	1	2	2	3	1	3	2	2	2	3	1	2	1
3	1	1	2	1	2	2	1	1	1	1	1	1	1	1	1	1	1	1	1	2	2	2	1	2	3	1	3	2	1	1	2	2	1	1
4	1	1	2	1	1	1	1	1	1	1	1	1	1	1	1	1	1	1	1	1	1	1	1	1	4	1	3	2	2	1	1	1	1	1
5	1	1	2	2	2	2	1	2	1	2	2	2	2	1	1	2	1	2	1	2	2	2	2	1	3	1	3	2	2	1	3	2	2	2
4	1	1	1	2	2	2	1	1	1	1	1	1	2	1	1	2	1	2	1	2	2	2	2	2	3	1	3	2	1	2	2	2	2	1
5	1	1	1	2	2	2	2	2	2	2	2	1	1	1	1	2	2	2	1	2	2	2	2	2	4	1		2	1	2	3	1	2	2
2	1	1	1	2	1	2	1	1	1	1	1	1	1	1	1	1	1	1	1	1	1	1	1	1	3	1	3	3	1	1	1	1	1	1
3	1	1	2	1	1	2	1	2	1	2	1	1	1	1	1	2	1	2	1	2	2	2	2	2	1	1	3	2	2	1	3	2	2	2
5	1	2	2	2	2	2	1	1	1	2	1	2	1	1	1	1	1	2	1	2	2	2	2	2	4	1	3	2	1	1	3	2	2	1
3	1	1	2	1	1	1	1	1	1	1	1	1	2	1	1	2	1	2	1	2	2	2	2	2	1	1	3	2	1	1	3	2	2	2
1	1	1	2	2	1	2	1	1	1	1	1	1	1	1	1	1	1	1	1	1	1	1	1	1	3	1	3	3	1	1	1	1	1	1
5	1	1	1	2	1	2	1	1	2	1	1	1	2	1	2	2	2	2	1	2	2	2	2	2	3	1	3	2	1	1	3	1	2	2
4	1	1	2	1	2	2		2	1	2	2	2	2	1	1	2	2	2	1	2	2	2	2	2	3	1	3	2	2	1	3	2	2	2
3	1	1	1	1	2	2	1	1	1	1	1	1	1	1	1	1	1	1	1	1	1	1	1	1	3	1	1	2	2	2	1	1	1	1
5	1	1	2	2	2	1	1	2	1	1	1	1	2	1	1	1	1	1	1	2	2	1	1	2	4	1	3	2	2	1	2	1	2	2
4	1	1	2	1	1	1	1	1	1	1	1	1	1	1	1	1	1	1	1	1	1	1	1	1	3	1	3	2	2	2	3	1	1	1
4	1	1	2	2	1	2	1	2	1	1	2	1	2	1	1	2	1	2	1	2	2	1	2	2	3	1	3	2	2	2	1	1	2	1
3	1	1	2	2	1	2	1	1	1	1	1	1	1	1	1	1	1	1	1	2	1	1	1	1	3	1	1	2	2	1	1	1	1	1
5	1	1	1	2	1	1	1	1	1	1	1	1	2	2	1	1	2	2	2	2	2	2	1	2	4	1	3	2	2	1	3	2	2	1
2	1	1	1	2	1	2	1	2	1	1	1	1	1	1	1	1	1	2	1	2	2	2	1	2	3	1	2	2	2	1	2	2	2	1
2	1	1	2	2	1	1	1	1	1	1	1	1	1	1	1	1	1	1	1	1	1	1	1	1	3	1	3	2	1	1	1	1	1	1
5	1	1	2	2	2	2	1	1	1	1	1	1	1	1	1	1	1	1	1	1	1	1	1	1	4	1	3	2	1	1	1	1	1	3
1	1	1	1	2	2	2	1	1	2	1		1	1	1	1	1	1	1	1	2	1	1	1	1	1	1	1	2	2	2	1	1	1	1
4	1	1	2	2	1	2	1	2	2	1	2	1	1	1	1	1	1	1	1	2	1	2	2	2	3	2	3	2	2	1	1	1	2	1
9999	1	1	1	1	2	2	1	1	1	1	1	1	1	1	1	1	1	1	1	1	1	1	1	1	3	2	3	3	1	2	1	1	1	1
3	1	1	1	1	1	2	1	1	1	1	1	1	1	1	1	1	1	1	1	1	1	1	1	1	3	2	3	2	2	2	1	1	1	1
4	1		1	1	1	2	2	2	2	1	1	1	2	1	1	2	2	2	2	2	2	2	2	2	3	2	3	2	1	2	2	2	2	2
9999	1	2	2	1	2	2	1	1	2	1	1	1	1	1	1	1	1	1	1	1	1	1	1	1	3	2	3	3	2	2	1	1	1	1
9999	1	1	1	1	2	2	1	2	2	1	1	1	2	1	1	2	1	2	1	2	1	2	2	2	4	2	3	2	2	2	2	1	2	3
2	1	1	1	1	2	1	1	2	1	1	1	1	1	1	1	1	1	1	1	2	1	1	1	1	3	2		2	2	2	1	1	1	1
5	1	2	1	1	2	2	1	1	1	1	2	2	1	1	1	2	2	1	1	2	1	1	2	2	3	2	3	2	2	2	3	1	2	1
4	1	2	1	2	2	1	1	2	2	1	1	1	1	1	1	1	1	1	1	1	1	1	1	1	3	2	3	2	3	2	1	1	1	2
3	1	1	2	2	2	2	2	2	2	2	1	1	2	1	1	1	1	2	1	2	2	2	1	2	3	2	3	2	2	2	2	2	2	2
5	1	1	2	1	2	2	1	1	1	1	1	1	2	1	1	2	1	1	2	2	2	2	2	2	4	2	3	2	2	2	2	2	2	1
3	1	1	1	2	2	2	1	2		1	1	1	1	1	1	1	1	1	1	2	1	1	1	1	3	1	3	2	2	1	2	1	1	1
4	1	1	2	1	1	2	1	2	1	1	1	1	1	1	1	1	1	1	1	1	1	1	1	1	4	1	3	2	2	1	1	1	1	1
9999	1	1	1	2	1	2	1	1	2	1	1	1	1	1	1	1	1	1	1	1	1	1	1	1	4	1	3	2	2	2	1	1	1	1
3	1	1	2	1	2	1	2	1	1	1	1	1	1	1	1	1	1	1	1	1	1	1	1	1	3	1	3	1	2	2	1	1	1	2
2	1	1	1	1	1	2	1	2	2	1	1	1	1	1	1	1	1	1	1	1	1	1	1	1	2	1	3	2	1	2	1	1	1	1
9999	1	1	1	1	2	2	1	1	1	1	1	1	1	1	1	1	1	1	1	1	1	1	1	1	2	1	3	1	2	1	1	1	1	1
4	1	1	2	1	2	2	1	1	1	1	1	1	1	1	1	1	1	1	1	1	1	1	1	1	4	1	1	2	2	1	1	1	1	2
4	1	1	2	2	1	2	1	2	1	1	1	1	1	1	1	2	2	2	1	2	2	1	2	2	3	1	3	2	3	1	3	1	2	1
3	1	1	1	1	1	1	2	2	2	2	1	1	1	1	1	1	1	1	1	2	1	2	1	1	2	1	3	2	1	1	2	1	1	2
5	1	1	1	1	1	2	1	2	2	1	1	1	1	1	1	1	1	2	1	2	1	1	1	1	3	1	3	2	2	1	1	1	2	2
4	1	1	2	2	1	2	1	2	1	1	1	1	1	1	1	1	1	1	1	1	1	1	1	1	3	1	1	2	2	1	1	1	1	3
1	1	1	2	1	1	2	1	2	1	1	1	1	1	1	1	1	1	1	1	2	1	2	1	2	2	1	1			2	1	1	1	2
5	1	1	2	1	1	1	1	2	2	1	1	1	1	1	1	1	1	1	1	2	1	1	1	1	3	1	3	2	2	1	1	1	1	2
4	1	1	1	1	1	1	1	1	1	1	1	1	1	1	1	1	1	1	1	2	1	2	1	2	3	1	3	1	1	1	2	1	1	2
4	1	2	2	1	2	2	2	2	2	2	1	1	1	1	1	1	1	2	1	2	2	1	1	2	3	1	2	2	1	2	2	1	2	1
3	1	1	1	1	1	2	1	1	1	1	1	1	1	1	1	1	1	1	1	1	1	1	1	1	1	1	1	2	2	1	1	1	1	2
3	1	1	1	1	1	2	1	2	2	1	1	1	1	1	1	1	1	1	1	2	1	1	1	1	3	1	2	2	1	2	1	1	1	1
3	1	1	2	1	2	1	1	1	1	1	1	1	1	1	1	1	1	1	1	1	1	1	1	1	3	1	3	1	1	1	1	1	1	1
4	1	1	1	2	2	1	2	2	1	2	1	1	1	1	1	1	1	1	1	2	1	2	1	2	3	1	3	3	3	2	3	1	1	4
5	1	1	1	1	2	2	1	1	1	1	1	1	2	1	1	2	2	2	1	2	2	1	2	2	3	1	3	2	2	2	3	1	2	2
2	1	1	2	2	2	2	1	2	1	2	1	1	2	1	1	2	1	2	1	2	1	2	2	2	1	1	2	2	2	1	2	1	2	2
4	1	1	2	2	2	2	1	2	2	1	1	1	1	1	1	1	1	1	1	1	1	1	1	1	3	1	3	2	1	2	1	1	1	3
3	1	1	2	2	2	2	1	1	1	1	1	1	1	1	1	1	1	2	1	2	2	2	1	2	1	1	3	1	1	1	2	2	2	1
5	1	1	2	2	2	1	1	1	1	1	2	2	1	1		1	2	2	1	2	2	2	2	2	4	1	3	1	1	1	3	2	2	2
5	1	1	1	2	1	2	1	1	1	1	1	1	1	1	1	1	1	1	1	1	1	1	1	1	4	1	3	2	3	1	1	1	1	2
4	1	2	1	2	2	2	1	2	1	1	1	1	2	1	2	1	2	2	1	2	2	2	1	2	3	1	3	1	1	1	3	2	2	1
3	1	1	2	2	1	2	1	2	1	1	1	1	1	1	1		1	2	1	2	1	2	1	2	3	1	3	1	1	1	2	1	2	1
2	1	1	2	2	1	2	1	1	1	1	1	1	1	1	1	1	1	1	1	2	1	1	1	2	3	1	1	2	2	1	2	1	1	1
9999	1	1	1	2	1	2	1	1	1	1	1	1	2	1	1	1	2	2	1	2	2	2	1	2	3	1	3	2	2	2	3	2	2	1
3	1	1	2	2	2	1	1	1	1	1	1	1	1	1	1	1	1	1	1	1	1	1	1	1	3	1	3	1	1	1	1	1	1	1
4	1	1	1	1	1	2	1	1	1	1	1	1	1	1	1	2	1	2	1	2	2	2	2	2	2	1	3	2	1	2	2	2	2	2
4	1	1	1	2	2	2	1	1	2	1	1	1	1	1	1	1	1	1	1	1	1	1	1	1	3	1	3	3	2	1	1	1	1	1
4	1	1	2	2	2	2	1	1	1	1	1	1	1	1	1	1	1	1	1	1	1	1	1	1	3	1	3	2	2	1	1	1	1	3
3	1	1	2	1	2	2	2	2	1	1	1	1	1	1	1	2	2	1	1	2	2	1	2	2	3	1	2	2	2	1	3	1	2	2
4	1	1	2	2	1	1	1	1	1	1	1	1	1	1	1	1	1	1	1	1	1	1	1	1	3	1	1	3	1	2	1	1	1	1
3	1	2	1	2	1	2	2	2	1	2	1	1	2	1	2	2	1	2	2	2	2	1	2	2	3	1	3	2	1	1	3	1	2	2
1	1	2	2	1	2	2	1	1	1	1	1	1	1	1	1	1	1	1	1	1	1	1	1	1	3	1	1	2	2	1	1	1	1	1
5	1	1	1	2	2	2	1	1	1	1	1	1	1	1	1	1	1	2	1	2	1	2	1	2	3	1	3	1	1	1	1	1	2	1
2	1	1	2	1	1	2	1	1	2	1	1	1	1	1	1	1	1	1	1	1	1	1	1	1	1	1	3	2	2	1	1	1	1	1
2	1	1	1	2	1	2	1		2	2	1	1	2	1	1	1	1	1	1	2	1	2	1	2	3	1	3	2	2	1	2	1	2	1
4	1	1	1	2	2	2	1	2	2	1	1	1	1	1	1	1	1	1	1	2	1	1	1	1	4	1	3	2		2	1	1	1	3
3	1	2	1	2	1	1	1	1	1	1	1	1	1	1	1	2	1	2	1	2	1	2	2	1	4	1	2	2	2	1	2	1	2	2
1	1	1	2	2	2	2	1	2	2	1	1	1	1	1	1	2	1	2	2	2	2	2	2	2	3	1	2	2	2	1	3	2	2	1
1	1	1	1	2	1	2	1	1	1	1	1	1	2	2	1	2	2	2	1	2	2	2	2	2	3	1	3	2	1	1	3	2	2	1
5	1	2	2	2	1	1	1	1	1	1	2	1	2	1	1	2	1	2	1	2	2	1	2	2	4	1	3	2	3	2	3	1	2	1
3	1	1	1	1	1	2	1	1	2	1	1	1	1	1	1	1	1	1	1	1	1	1	1	1	3	1	1	2	1	1	1	1	1	1
2	1	1	2	2	2	2	1	1	1	1	1	1	1	1	1	1	1	1	1	2	1	2	1	2	3	1	2	2	1	1	2	1	1	2
4	1	1	2	2	2	2	1	2	1	1	1	1	2	1	1	1	1	1	1	2	1	1	1	2	3	1	2	1	1	2	1	1	2	1
5	1	1	2	2	2	2	1	1	1	1	1	1	1	1	1	1	2	1	1	2	2	2	1	2	3	1	3	2	1	1	3	2	2	2
1	1	1	1	1	2	2	1	2	1	1	1	1	1	1	1	1	1	2	1	2	2	2	1	2	1	1	3	3	2	1	3	2	2	1
3	1	1	2	2	2	2	1	2	1	2	1	1	2	1	1	1	1	2	1	2	1	2	1	2	2	1	2	2	2	1	3	1	2	1
4	1	1	2	2	2	2	1	2	2	2	1	1	2	1	1	1	1	1	1	2	2	1	1	2	1	1	3	2	1	1	3	1	2	1
2	1	1	2	2	1	2	2	1	1	1	1	1	1	1	1	1	1	1	1	2	2	1	1	2	1	1	2	2	1	2	1	1	1	2
4	1	2	1	2	2	2	1	1	1	1	2	1	2	1	2	2	1	2	1	2	2	1	2	2	3	1	3	2	2	1	1	1	2	1
3	1	1	2	1	1	2	1	2	2	2	1	1	1	1	1	2	2	2	1	2	2	2	2	2	4	1	2	1	2	1	3	2	2	2
4	1	1	2	2	2	2	1	2	2	2	1	1	2	1	1	2	2	2	1	2	2	2	2	2	4	1	3	2	2	1	2	2	2	3
1	1	2	2	2	2	1	1	2	1	1	1	1	2	2	1	2	2	2	1	2	2	2	2	2	3	1	3	2	2	1	3	2	2	1
4	1	1	2	2	1	2	1	1	1	1	1	1	1	1	1	2	1	2	1	2	2	2	2	1	3	1	3	3	3	1	3	2	2	2
2	1	1	2	2	2	2	1	2	1	1	1	1	2	2		1	1	2	1	2	2	2	1	2	3	1	3	2	3	2	3	2	2	2
2	1	2	2	1	2	2	1	1	1	1	1	1	1	1	1	2	1	2	1	2	2	2	2	1	3	1	3	2	2	1	3	2	2	1
5	1	1	1	2	1	2	1	2	1	1	1	1	1	1	1	2	1	1	1	2	2	2	2	2	4	1	3	2	1	2	3	2	1	3
3	1	1	2	1	1	1	1	2	1	1	1	1	1	1	1	1	2	2	1	2	2	2	1	2	3	1		2	2	1	1	2	2	1
2	1		2	2	1	2	2	1	1	1	1	1	2	1	1	2	2	2	1	2	1	1	2	1	3	1	3	2	2	2	3	1	2	1
5	1	1	2	2	1	2	1	1	1	1	1	1	2	1	1	2	1	1	1	2	1	2	2	2	2	1	3	2	2	2	3	1	2	2
1	1	1	1	1	2	1	1	2	1	1	1	1	2	1	1	2	1	2	1	2	2	2	2	2	1	1	2	2	1	1	3	2	2	1
1	1	1	2	1	1	2	1	1	1	2	2	1	2	1	1	1	2	1	1	2	2	1	2	2	1	1	3	2	2	2	3	1	2	1
4	1	1	1	1	2	2	1	1	1	1	1	1	2	1	1	1	1	1	1	2	1	1	1	2	4	2	3	2	1	2	2	1	2	1
4	1	2	1	1	1	2	1	1	2	1	1	1	1	1	1	1	1	1	1	1	1	1	1	1	3	2	3	2	1	2	1	1	1	1
4	1	1	1	1	1	2	1	1	1	1	1	1	1	1	1		1	1	1	2	1	1	1	1	4	2	3	1	1	1	1	1	1	2
5	1	1	2	1	1	1	1	2	1	1	1	1	2	1	1	1	1	1	1	2	2	2	1	2	4	2	3	2	2	1	2	2	2	1
4	1	1	2	1	1	2	1	2	1	1	1	1	1	1	1	2	1	1	1	2	1	2	2	2	4	2	3	2	1	1	2	1	1	1
5	1	1	1	1	2	2	1	1	1	1	1	1	1	1	1	1	1	1	1	2	2	2	1	2	3	2	3	2	2	2	3	2	1	1
5	1	1	1	1	2	1	2	2	1	1	1	1	1	1	1	1	1	2	1	2	1	2	1	1	4	2	3	2	2	1	2	1	2	2
3	1	1	2	1	2	2	1	2	2	2	1	1	2	1	1	1	1	1	1	2	2	1	1	2	3	2	2	2	2	2	3	1	2	1
4	1	1	1	1	1	2	1	2	1	1	1	1	1	1	1	2	1	1	1	2	1	1	2	1	4	2	3	2	2	1	2	1	1	1
5	1	1	1	1	1	2	1	2	2	2	1	1	2	1	1	1	2	2	2	2	1	2	1	2	4	1	3	2	2	1	3	1	2	1
5	1	1	1	2	2	2	1	1	1	1	1	1	1	1	2	1	1	1	1	2	1	1	1	2	3	1	3	2	1	1	2	1	2	2
3	1	1	2	1	1	2	1	1	1	1	1	1	1	1	1	1	1	2	1	2	1	2	1	2	3	1	2	2	2	1	1	1	2	3
5	1	1	1	1	2	2	1	1	1	1	1	2	2	2	1	2	1	1	1	2	2	2	2	2	3	1	3	1	1	1	3	2	2	1
1	1	1	2	1	2	1	1	2	1	2	2	1	2	1	1	1	1	2	2	2	2	1	2	2	3	1	3	1	1	2	3	1	2	2
3	1	1	1	2	1	2	1	2	1	1	1	1	1	1	1	1	1	1	1	1	1	1	1	1	3	1	3	2	2	1	1	1	1	1
5	1	1	1	1	1	2	1	2	2	1	1	1	2	1	1	1	1	1	1	2	1	2	1	2	3	1	3	2	2	2	3	1	2	1
2	1	2	2	1	2	1	1	1	1	1	1	1	2	1	1	1	2	2	1	2	2	1	1	2	3	1	2	2	2	1	3	1	2	2
4	1	1	2	1	1	2	1	1	1	1	1	1	1	1	1	1	1	1	1	1	1	1	1	1	3	1	3	2	2	2	1	1	1	1
4	1	2	1	2	2	2	1	2	2	2	1	1	1	1	1	1	1	2	1	2	1	1	1	2	3	1	3	2	2	1	2	1	2	1
3	1	1	2	1	1	1	1	1	1	1	1	1	1	1	1	1	1	1	1	1	1	1	1	1	3	1	1	2	2	2	1	1	1	1
4	1	1	1	1	2	2	1	2	1	1	1	1	1	1	1	1	1	1	1	2	2	2	1	2	3	1	3	2	3	1	2	2	1	2
4	1	1	1	2	1	2	1	2	1	1	1	1	1	1	1	2	1	1	1	2	1	1	2	1	3	1	3	2	1	2	2	1	1	1
4	1	1	2	1	1	1	1	1	1	1	1	1	1	1	1	1	1	1	2	2	2	2	1	2	3	1	3	2	2	2	2	2	2	2
4	1	1	1	2	2	2	1	1	1	1	1	1	1	1	1	1	1	1	1	1	1	1	1	1	4	1	3	2	2	1	1	1	1	2
3	1	1	1	1	1	2	1	2	1	1	1	1	1	1	1	1	1	2	1	2	2	2	1	2	2	1	2	2	2	1	2	2	2	2
4	1	1	2	2	1	2	1	1	1	1	1	1	1	1	1	1	1	1	1	1	1	1	1	1	3	1	3		1	2	1	1	1	1
4	1	1	1	1	1	2	1	1	1	1	1	1	1	1	1	2	1	2	1	2	1	2	2	2	1	1	3	2	2	1	1	1	2	1
3	1	1	2	1	1	1	1	2	1	2	1	1	2	1	1	2	1	1	1	2	2	2	2	2	3	1	3	2	1	1	3	2	2	1
4	1	1	1	2	2	2	1	2	2	2	1	1	2	1	1	1	1	2	1	2	2	2	1	2	4	1	3	1	1	2	3	2	2	1
2	1	1	1	1	2	2	1	1	1	1	1	1	1	1	1	1	1	1	1	2	1	1	1	1	3	1	2	1	2	1	1	1	1	2
1	1	1	1	2	1	2	1	1	1	1	1	1	1	1	1	1	1	1	1	1	1	1	1	1	3	1	3	2	2	1	1	1	1	1
3	1	1	1	2	1	2	1	1	2	1	1	1	1	1	1	1	1	1	1	1	1	1	1	1	4	1	3	2	2	1	1	1	1	1
1	1	1	1	2	2	2	1	1	1	1	1	1	1	1	1	1	1	1	1	1	1	1	1	1	3	1		2	1	1	1	1	1	1
5	1	1	1	2	1	2	1	2	2	1	1	1	1	1	1	1	1	2	2	2	2	2	1	2	4	1	3	2	2	2	2	2	2	1
3	1	1	2	1	2	2	1	2	2	2	1	1	1	1	1	1	1	1	1	2	1	2	1	2	3	1	3	3	2	2	2	1	1	2
5	1	1	2	2	1	1	1	1	1	1	1	1	1	1	1	1	1	1		2	1	1	1	1	3	1	3	2	2	1	1	1	1	1
5	1	1	2	1	2	2	1	1	2	1	1	1	2	1	1	1	1	1	1	2	1	2	1	2	3	1	3	2	1	2	3	1	2	1
3	1	1	2	2	1	2	1	1	1	1	1	1	1	1	1	1	1	1	1	1	1	1	1	1	3	1	3	1	1	1	1	1	1	2
3	1	1	2	2	2	1	1	2	1	1	1	1	1	1	1	1	1	1	1	2	1	1	1	1	3	1	2	2	1	1	1	1	1	1
3	1	1	1	2	2	2	1	2	2	1	1	1	1	1	1	2	1	2	1	2	2	2	2	2	3	1	3	2	2	1	3	2	2	3
1	1	1	2	2	2	2	1	1	1	1	1	1	1	1	1	1	1	1	1	1	1	1	1	1	3	1		2	2	2	1	1	1	1
3	1	1	2	2	2	2	1	1	1	1	1	1	1	1	1	1	1	1	1	1	1	1	1	1	3	1		2	1	1	1	1	1	2
3	1	1	2	1	2	2	1	1	1	1	1	1	2	1	1	1	2	2	1	2	1	2	1	2	3	1	3	2	2	1	3	1	2	1
3	1	1	2	1	2	2	1	2	2	1	1	1	1	1	1	1	1	1	1	2	1	2	1	2	3	1	2	2	2	2	1	1	1	1
5	1	1	2	1	2	2	1	2	2	2	1	1	2	1	1	1	1	1	1	2	2	2	1	2	3	1	3	1	1	2	3	1	2	2
4	1	1	1	2	2	2	1	1	1	1	1	1	1	1	1	2	1	1	1	2	2	2	2	2	3	1	3	2	2	1	3	2	1	1
5	1	1	2	2	2	2	1	2	2	1	1	1	1	1	1	1	2	2	1	2	2	2	1	2	3	1	3	3	1	1	2	2	2	2
4	1	1	2	2	1	1	1	1	1	1	1	1	2	2	1	1	2	2	1	2	2	2	1	2	3	1	3	2	2	1	3	1	2	2
4	1	1	1	2	2	1	1	1	1	1	1	1	2	1	1	2	1	2	1	2	2	2	2	2	3	1		2	2	1	3	2	2	1
2	1	1	1	1	2	1	1	2	2	2	1	1	1	1	1	1	1	1	1	2	1	1	1	1	1	1	2	2	2	1	3	1	1	1
1	1	1	2	2	1	2	1	2	2	1	1	1	1	1	1	1	1	1	1	2	1	2	1	1	3	1		2	2	1	2	1	1	1
4	1	1	2	2	2	2	1	1	1	1	1	1	2	1	1	1	1	1	1	2	1	2	1	1	3	1	3	2	2	2	2	1	2	1
4	1	1	1	2	2	2	1	2	1	1	1	1	1	1	1	1	1	1	1	2	1	1	1	1	3	1	3	2	2	1	1	1	1	1
5	1	1	2	2	2	2	1	1	2	1	1	1	1	1	1	1	1	1	1	1	1	1	1	1	3	1	3	2	2	1	1	1	1	4
5	1	1	1	1	2	2	1	1	1	1	1	1	2	2	1	1	1	2	1	2	2	1	1	2	4	1	3	2	1	1	3	1	2	1
5	1	1	1	2	1	2	1	2	2	2	1	1		1	1	1	1	2	1	2	2	2	1	2	4	1	3	1	1	1	3	2	2	2
5	1	1	2	2	2	2	1	1	1	1	1	1	1	1	1	2	1	1	1	2	1	2	2	2	4	1	3	2	2	1	3	1	1	1
3	1	2	1	1	1	2	1	2	2	2	1	1	1	1	1	1	1	1	1	2	1	2	1	2	4	2	3	3	1	2	1	1	1	1
5	1	1	1	1	1	1	2	1	1	2	2	1	2	2	1	2	1	2	1	2	2	1	2	2	4	2	3	2	2	2	3	1	2	1
5	1	2	1	1	1	2	1	2	2	2	1	1	1	1	1	1	1	1	1	2	1	1	1	1	4	2	3	2	2	2	2	1	1	1
5	1	1	1	1	2	1	1	2	2	2	1	1		1	1	2	1	1	1	2	1	2	2	2	3	2	3	2	1	1	1	1	1	1
4	1	1	1	1	2	2	1	2	2	2	1	1	1	1	1	1	1	1	1	2	1	1	1	2	2	1	3	2	1	2	2	1	1	1
4	1	1	1	1	2	2	1	1	2	1	1	1	1	1	1	1	1	1	1	2	1	1	1	1	3	1	3	2	1	1	1	1	1	1
2	1	1	1	1	1	2	1	2	1	1	1	1	1	1	1	2	1	1	1	2	1	1	2	1	3	1	2	1	1	1	2	1	1	1
4	1	1	1	2	2	2	1	2	2	2	1	1	1	1	1	1	1	1	1	2	1	1	1	1	4	1	3	1	2	2	1	1	1	1
4	1	1	2	2	2	2	1	2	1	1	1	1	1	1	1	1	1	1	1	2	1	1	1	2	3	1	3	2	2	1	2	1	1	2
5	1	1	1	1	1	2	1	1	1	1	1	1	1	1	1	1	1	1	1	1	1	1	1	1	3	1	3	1	1	2	1	1	1	1
4	1	1	1	1	2	2	1	1	1	1	1	1	1	1	1	2	1	2	2	2	2	1	2	2	3	1	3	2	2	1	3	1	2	1
2	1	1	1	1	2	2	2	2	2	2	1	2	2	1	1	2	2	2	1	2	2	2	2	2	3	1	3	2	2	2	3	2	2	1
5	1	1	1	1	1	2	1	1	1	1	1	1	1	1	1	1	1	1	1	1	1	1	1	1	3	1	3	2		2	1	1	1	1
4	1	1	1	2	2	2	1	2	2	2	1	1	1	1	1	1	1	1	1	2	1	1	1	1	3	1	3	2	2	2	1	1	1	1
4	1	1	1	2	2	2	1	1	1	1	1	1	2	1	1	2	1	1	1	2	2	1	2	2	3	1	3	2	1	1	3	1	2	2
2	1	1	1	1	2	1	1	2	1	1	1	1	1	1	1	1	1	1	1	2	1	1	1	1	3	1	2	2	2	1	2	1	1	1
5	1		1	2	2	2	1	1	1	1	1	1	1	1	1	1	1	1	1	1	1	1	1	1	3	1	3	2	1	2	1	1	1	1
2	1	1	2	2	1	1	1	1	1	1	1	1	1	1	1	1	1	1	1	1	1	1	1	1	3	1	1	3	3	1	1	1	1	1
5	1	2	1	2	1	2	1	2	1	1	1	1	2	2	1	2	1	2	1	2	2	1	2	2	4	1	3	3	3	2	2	1	2	2
2	1	1	2	1	1	2	1	2	1	1	1	1	1	1	1	1	1	1	1	2	1	1	1	1	1	1	3	2	1	1	1	1	1	1
5	1	1	1	1	2	2	1	1	1	1	2	1	1	1	1	2	1	2	2	2	2	1	2	2	3	1	3	2	3	2	2	1	2	1
4	1	1	2	1	1	1	1	1	1	1	2	1	1	1	1	2	1	2	1	2	2	2	2	2	3	1	3	2	3	1	3	2	2	1
4	1	1	2	2	1	2	1	1	1	1	1	1	1	1	1	1	1	1	1	1	1	1	1	1	4	1	1	2	2	2	1	1	1	1
4	1	1	1	2	1	2	1	2	1	1	1	1	1	1	1	2	1	1	1	2	2	2	2	2	4	1	3	2	1	1	2	2	1	2
5	1	1	1	1	2	1	1	1	1	1	1	1	2	1	1	2	1	2	2	2	2	1	2	2	3	1	3	2	2	2	3	1	2	1
5	1	1	1	2	2	2	1	1	2	1	1	1	1	1	1	1	1	1	1	1	1	1	1	1	4	1	3	2	1	2	1	1	1	1
3	1	1	1	2	2	2	1	1	1	1	1	1	1	1	1	1	1	1	1	1	1	1	1	1	2	1	1	2	2	2	1	1	1	1
2	1	1	1	2	1	2	2	1	1	1	2	2	2	1	1	2	1	2	1	2	2	2	2	1	2	1	2	2	2	1	3	2	2	2
3	1	1	1	2	1	2	1	2	2	2	1	1	2	1	1	1	1	2	1	2	1	2	1	2	4	1	2	2	2	1	2	1	2	1
4	1	1	1	1	2	2	1	1	1	1	1	1	1	1	1	1	1	1	1	1	1	1	1	1	3	1	3	2	2	1	1	1	1	1
5	1	2	1	1	2	2	1	2	1	1	2	2	1	1	1	2	2	1	1	2	2	1	2	2	4	1	3	2	2	2	3	1	2	1
5	1	1	1	2	1	2	1	1	1	1	1	1	1	1	1	1	1	2	1	2	1	2	1	2	3	1	3	2	2	1	3	1	2	3
2	1	1	2	2	1	1	1	1	1	1	1	1	1	1	1	1	1	1	1	2	1	2	1	1	2	1	2	2	2	1	1	1	1	2
5	1	1	2	2	2	1	1	1	1	1	1	1	1	1	1	1	1	1	1	1	1	1	1	1	3	1	3	2	2	1	1	1	1	2
4	1	1	1	1	1	2	1	1	2	1	1	1	1	1	1	2	1	1	1	2	2	2	2	2	3	1	3	2	1	1	2	2	1	1
4	1	1	1	1	2	2	1	1	1	1	1	1	1	1	1	1	1	1	1	1	1	1	1	1	3	1	1	2	3	1	1	1	1	1
4	1	1	2	2	1	1	1	2	1	1	1	1	1	1	1	2	2	2	1	2	2	2	2	2	3	1	3	2	2	1	3	2	2	2
5	1	1	1	1	2	2	1	2	2	1	1	1	1	1	1	2	1	1	1	2	2	2	2	2	2	1	3	2	2	1	3	2	1	1
3	1	1	1	1	2	1	1	2	1	1	1	2	2	1	1	2	2	2	1	2	1	2	2	2	4	1	3	2	3	1	3	1	2	1
4	1	1	2	2	2	2	1	1	1	1	1	1	1	1	1	1	1	1	1	1	1	1	1	1	4	1	3	2	2	1	1	1	1	4
2	1	1	1	2	1	2	2	2	1	2	2	1	1	1	1	1	1	2	1	2	2	1	2	2	1	1	3	3	1	1	3	1	2	2
4	1	1	1	2	2	2	1	1	1	1	1	1	1	1	1	1	1	1	1	2	1	1	1	1	4	1	3	2	3	1	1	1	1	1
5	1	1	2	2	2	1	1	1	2	1	1	1	1	1	1	1	1	1	1	1	1	1	1	1	3	1	3	1	2	2	1	1	1	1
4	1	1	1	2	2	2	1	1	1	1	2	1	2	1	1	2	1	2	2	2	2	1	2	2	4	1	3	2	2	1	3	1	2	4
4	1	1	1	2	1	2	1	1	1	1	1	1	2	1	1	2	1	1	1	2	2	2	2	2	3	1	3	2	2	1	3	2	2	3
3	1	1	2	1	1	2	2	1	1	2	1	1	1	1	1	1	1	2	1	2	2	2	1	1	3	1	2	2	2	2	3	2	2	1
5	1	1	2	2	2	1	1	1	1	1	1	1	1	1	1	1	1	1	1	1	1	1	1	1	4	1	3	2	2	1	1	1	1	1
4	1	1	1	2	2	2	1	2	1	2	1	1	2	1	2	2	1	2	1	2	2	2	2	2	4	1	2	1	1	2	3	2	2	4
9999	1	1	1	2	2	2	1	1	1	1		1	1	1	1	1	1	1	1	2	1	1	1	1	3	1	3	2	1	1	1	1	1	2
4	1	1	2	1	2	1	1	1	1	1	1	1	1	1	1	1	1	1	1	2	1	2	1	1	2	1	3	1	1	1	3	1	1	1
5	1	1	1	2	2	2	2	2	2	2	1	1	1	1	1	1	2	2	1	2	2	1	1	2	4	1	3	2	2	2	3	1	2	1
3	1	1	2	2	2	2	1	2	1	1	1	1	1	1	1	2	1	1	1	2	2	2	2	2	1	1	3	2	2	1	2	2	1	1
4	1	1	2	2	1	2	1	2	2	2	1	1	1	1	1	2	2	2	1	2	1	2	2	2	3	1	2	2	1	2	3	1	2	2
2	1	1	1	2	1	2	1	2	1	2	1	1	2	1	1	2	1	1	1	2	2	1	2	2	3	1	2	3	3	1	3	1	2	1
5	1	1	1	1	1	2	1	2	2	1	1	1	1	1	1	1	1	1	1	2	1	1	1	1	4	2	3	2	3	1	1	1	1	2
5	1	1	1	1	2	1	1	2	1	1	1	1	1	1	1	1	1	1	1	2	1	2	1	1	4	2	3	2	2	1	1	1	1	4
4	1	1	1	1	2	2	1	2	1	1	1	1	1	1	1	1	1	1	1	2	1	2	1	2	4	2	3	2	2	2	3	1	1	1
4	1	1	1	1	1	2	1	2	2	2	2	1	2	1	1	2	1	2	1	2	2	1	2	2	4	2	3	2	2	1	3	1	2	3
4	1	1	1	1	1	2	1	2	1	2	1	1	1	1	1	2	1	2	1	2	1	2	2	2	3	2	3	2	2	1	3	1	2	2
1	1	1	2	1	1	2	1	2	2	1	1	1	1	1	1	1	1	1	1	1	1	1	1	1	3	2	3	2	2	1	1	1	1	1
5	1	1	1	1	2	2	1	2	1	1	2	1	2	1	1	2	2	2	1	2	2	2	2	2	3	2	3	2	2	1	3	2	2	2
9999	1	1	1	1	1	2	1	1	2	1	1	1	1	1	1	1	1	1	1	1	1	1	1	1	3	2	3	2	1	1	1	1	1	1
4	1	2	2	1	2	2	1	2	2	2	1	1	2	1	1	2	1	1	1	2	1	2	2	1	3	2	3	2	2	2	2	1	2	2
5	1	1	1	1	1	2	1	2	2	2	1	1	1	1	1	1	1	1	1	2	1	1	1	1	4	2	3	1	3	2	1	1	1	3
5	1	2	1	1	1	2	1	1	2	1	1	1	1	1	1	1	1	1	1	1	1	1	1	1	4	1	3	2	1	2	1	1	1	3
5	1	1	1	2	2	2	1	2	2	1	1	1	1	2	1	1	2	1	1	2	2	1	1	2	3	1	2	2	2	2	2	1	2	1
9999	1	2	1	1	2	2	1	2	1	1	2	1	1	1	2	2	1	2	1	2	2	2	2	2	3	1	3			1	2	1	2	2
5	1	1	1	1	1	2	1	2	2	2	1	1	2	1	1	2	1	2	1	2	2	2	2	2	3	1	3	2	2	2	3	2	2	1
1	1	1	1	1	1	2	2	2	1	1	1	1	2	1	1	2	1	2	1	2	2	1	2	2	3	1	3	3	1	2	3	1	2	1
5	1	1	1	2	2	2	1	1	2	1	1	1	1	1	1	1	1	1	1	2	1	1	1	1	4	1	3	2	1	1	1	1	1	3
5	1	1	1	1	2	2	1	1	1	1	1	1	1	1	1	2	2	2	2	2	2	1	2	2	4	1	3	2	2	1	3	1	2	2
5	1	1	1	2	2	2	1	2	1	2	2	1	2	1	2	1	2	2	1	2	2	1	2	1	4	1	2	2	2	1	3	1	2	1
2	1	1	1	1	2	1	1	1	1	1	1	1	1	1	1	1	1	1	1	2	1	1	1	2	2	1	3	2	1	2	1	1	1	1
4	1	1	1	1	1	2	1	1	1	1	1	1	1	1	1	1	1	2	1	2	2	2	1	2	3	1	3	2	2	1	2	2	2	1
4	1	1	2	2	1	1	1	1	1	1	1	1	1	1	1	2	1	2	1	2	2	2	2	2	4	1	3	2	2	1	3	2	2	2
5	1	1	1	2	2	2	2	2	1	2	1	1	1	1	1	1	1	1	1	2	1	2	1	2	4	1	3	2	2	2	3	1	1	2
4	1	1	2	1	2	2	1	1	1	1	1	2	1	1	1	2	2	1	1	2	1	2	2	2	3	1	3	2	2	2	3	1	2	1
3	1	1	1	2	2	2	1	1	1	1	1	1	1	1	1	1	1	1	1	1	1	1	1	1	3	1	3	1	1	1	1	1	1	1
4	1	1	1	1	1	2	1	1	1	1	1	1	1	1	1	1	1	1	1	2	1	2	1	2	3	1	2	2	2	1	3	1	1	3
5	1	2	2	2	2	2	2	1	1	1	1	2	2	1	1	2	2	2	1	2	1	1	2	2	4	1	3	2	2	2	3	1	2	4
4	1	1	1	1	2	1	1	1	1	1	2	1	2	1	1	1	2	1	1	2	1	1	2	2	3	1	3	2	2	1	3	1	2	1
4	1	1	1	2	2	2	1	1	1	1	1	1	1	1	1	1	1	1	1	1	1	1	1	1	3	1	1	2	2	1	1	1	1	1
3	1	1	2	1	2	2	1	2	2	2	1	1	1	1	1	1	1	2	1	2	2	2	1	2	2	1	2	2	2	1	3	2	2	1
5	1	1	2	2	2	2	1	2	1	2	2	1	1	1	1	2	1	1	1	2	1	2	2	2	3	1	3	2	2	2	3	1	2	2
4	1	1	1	2	1	2	1	2	1	2	1	1	1	1	1	2	1	2	1	2	1	2	2	2	3	1	3	2	1	1	3	1	2	1
4	1	1	1	2	1	2	1	1	2	1	1	1	1	1	1	1	1	1	1	1	1	1	1	1	3	1	3	2	2	1	1	1	1	2
5	1	1	1	2	1	2	1	1	1	1	1	1	1	1	1	1	1	2	1	2	2	1	1	2	4	1	3	2	2	1	2	1	2	2
3	1	2	1	1	2	2	1	1	1	1	1	1	2	1	1	1	1	1	1	2	2	1	1	1	3	1	2	2	2	1	3	1	2	2
4	1	1	1	1	2	2	1	1	1	1	1	1	1	1	1	1	1	2	1	2	2	1	1	2	2	1	3	2	2	1	2	1	2	1
4	1	1	1	2	2	2	1	1	1	1	1	1	1	1	1	1	1	1	1	1	1	1	1	1	4	1	3	1	1	1	1	1	1	1
3	1	1	1	1	2	2	1	2	1	1	1	1	1	1	1	1	1	2	1	2	1	2	1	2	3	1	2	2	2	2	1	1	2	2
3	1	1	1	1	2	2	1	2	2	1	1	1	1	1	1	1	1	1	1	2	1	2	1	2	3	1	2	2	2	1	2	1	1	1
4	1	1	2	1	1	1	1	1	1	1	1	1	1	1	1	1	1	1	1	1	1	1	1	1	3	1	2	2	1	1	1	1	1	3
5	1	1	2	2	2	1	1	2	1	2	1	1	1	1	1	1	1	2	1	2	1	1	1	2	3	1	2	2	1	2	3	1	2	2
4	1	2	1	2	2	2	1	2	1	1	2	1	2	1	1	2	1	2	1	2	2	2	2	2	3	1	3	2	1	2	3	2	2	1
3	1	2	1	2	1	2	1	2	1	1	1	1	1	1	1	1	1	1	1	2	1	1	1	1	3	1	3	1	1	1	1	1	1	2
4	1	1	1	1	1	2	1	1	2	1	1	1	1	1	1	1	1	1	1	1	1	1	1	1	3	1	3	3	1	1	1	1	1	1
4	1	1	1	1	2	2	1	2	1	1	1	1	1	1	1	1	1	1	1	2	1	1	1	1	3	1	3	2	3	1	1	1	1	2
3	1	1	1	1	1	2	1	2	1	2	1	2	1	1	1	2	1	2	1	2	2	1	2	1	3	1	2	2	1	1	3	1	2	1
5	1	2	1	1	2	1	2	1	1	1	1	1	1	1	1	1	1	1	1	2	1	1	1	1	3	1	3	2	2	1	1	1	1	2
5	1	1	2	1	2	2	1	1	1	1	1	1	1	1	1	1	1	1	1	1	1	1	1	1	3	1	3	2	2	2	1	1	1	1
5	1	1	2	1	2	2	1	2	2	1	1	1	1	1	1	1	1	1	1	2	1	2	1	2	3	1	2	2	2	2	1	1	1	1
4	1	2	1	1	2	2	1	1	2	1	1	1	1	1	1	1	1	2	1	2	1	2	1	2	3	1	3	2	1	1	2	1	2	1
3	1	1	2	2	2	1	1	1	2	1	1	1	1	1	1	1	1	1	1	1	1	1	1	1	3	1	3	2	1	1	1	1	1	1
3	1	1	2	1	2	2	2	2	2	2	1	1	1	1	1	1	1	2	1	2	2	2	1	2	3	1	3	2	2	1	2	2	2	2
4	1	1	1	2	2	2	1	2	1	1	1	1	1	1	1	1	1	1	1	1	1	1	1	1	3	1	1	1	1	2	1	1	1	2
4	1	1	1	1	2	1	1	1	1	1	1	1	1	1	1	2	1	2	1	2	1	1	2	2	3	1	3	2	2	1	3	1	2	1
3	1	1	2	2	1	1	1	1	1	1	1	1	1	1	1	1	1	1	1	1	1	1	1	1	2	1	3	2	1	1	1	1	1	2
3	1	1	2	1	2	2	1	2	2	1	1	1	1	2	1	1	1	1	1	2	2	2	1	2	3	1	3	2	1	2	2	2	2	1
4	1	1	1	2	2	1	1	2	1	1	1	1	1	1	1	1	1	2	1	2	1	1	1	2	4	1	3	2	2	1	3	1	2	1
3	1	1	2	2	1	2	1	2	1	2	2	1	2	1	1	2	2	2	2	2	2	2	2	2	3	1	3	2	2	1	3	2	2	2
3	1	1	2	1	1	2	1	2	2	2	1	1	2	1	1	2	2	2	1	2	2	2	2	2	3	1	2	2	2	1	3	2	2	1
5	1	1	1	1	2	2	1	1	1	1	1	1	1	1	1	1	1	1	1	1	1	1	1	1	3	1	3	2	1	1	1	1	1	2
3	1	1	1	2	2	2	1	2	2	1	1	1	1	1	1	1	1	1	1	1	1	1	1	1	1	1	3	1	1	1	1	1	1	1
4	1	1	1	2	1	1	1	1	1	1	1	1	1	1	1	1	1	1	1	2	1	2	1	2	3	1	3	2	1	1	2	1	1	1
4	1	1	1	2	2	2	1	1	2	1	1	1	1	1	1	1	1	1	1	1	1	1	1	1	4	1	1	2	2	1	1	1	1	2
4	1	1	1	2	2	2	1	2	1	2	2	1	1	1	1	1	1	1	1	2	2	2	2	2	4	1	1	2	2	1	1	2	2	2
4	1	1	1	2	1	2	1	2	1	1	1	1	1	1	1	1	1	1	1	2	1	1	1	1	3	1	3	2	2	1	1	1	1	2
2	1	1	1	1	1	1	1	2	1	1	2	1	1	1	1	1	1	2	1	2	2	1	2	2	4	1	3	2	1	1	3	1	2	99
2	1	1	2	1	2	1	1	2	2	1	1	1	1	1	1	1	1	1	1	1	1	1	1	1	3	1	1	1	1	1	1	1	1	1
5	1	1	1	2	2	2	2	2	2	2	1	1	1	1	1	1	1	1	1	2	1	2	1	2	3	1	3	2	1	2	2	1	1	2
4	1	1	2	1	1	1	1	1	1	1	1	1	1	1	1	1	1	1	1	2	1	1	1	1	2	1	3	1	1	2	1	1	1	1
5	2		1	2	1	1	1	1	1	1	1	1	1	1	1	1	1	1	1	1	1	1	1	1	4	1	2	2	2	2	1	1	1	1
4	1	1	2	2	2	2	1	2	2	2	1	1	2	1	1	1	1	2	2	2	1	1	1	2	4	1	3	2	1	1	3	1	2	1
2	1	1	1	1	1	1	1	1	1	1	1	1	1	1	1	1	1	1	1	1	1	1	1	1	1	1	1	2	2	1	1	1	1	2
3	1	1	2	2	1	2	1	1	2	1	1	1	1	1	1	1	1	1	1	2	1	1	1	1	3	1	2	3	2	1	1	1	1	4
4	1	1	1	2	1	2	2	1	1	1	1	1	1	1	1	2	1	2	1	2	2	2	2	2	3	1	3	2	2	1	3	2	2	2
3	1	1	2	2	2	2	1	1	1	1	1	1	1	1	1	1	1	1	1	2	2	2	1	2	2	1	3	2	1	1	3	2	1	2
2	1	1	1	1	2	2	1	1	1	1	1	1	1	1	1	1	1	1	1	1	1	1	1	1	1	1	3	1	1	2	1	1	1	1
4	1	1	2	2	2	1	1	2	1	2	1	1	1	1	1	1	1	2	1	2	1	2	1	2	3	1	3	2	2	1	3	1	2	2
4	1	1	2	2	2	1	1	1	1	1	1	1	1	1	1	1	1	1	1	1	1	1	1	1	3	1	3	2	1	1	1	1	1	2
3	1	1	1	2	1	2	2	1	1	1	1	1	1	1	1	1	2	2	2	2	2	2	1	2	3	1	3	3	2	1	3	2	2	2
3	1	1	1	2	2	2	1	1	1	1	1	1	1	1	1	1	1	1	1	1	1	1	1	1	3	1	2	1	1	1	1	1	1	2
5	1	2	1	2	1	2	1	1	1	1	1	1	1	1	1	1	1	1	1	2	1	1	1	1	3	1	2	2	2	2	3	1	1	3
4	1	1	1	2	2	2	1	2	2	1	1	1	1	1	1	1	1	2	1	2	2	1	1	2	3	1	3	2	2	1	3	1	2	1
3	1	1	2	2	1	1	1	2	2	2	1	1	1	1	1	1	1	1	1	2	2	2	1	2	3	1	3	2	1	2	3	2	1	1
1	1	1	2	2	1	2	1	1	1	1	1	1	1	1	1	1	1	1	1	2	2	2	1	2	3	1	3	2	2	1	2	2	1	2
3	1	1	2	1	2	1	1	1	1	1	1	1	1	1	1	1	1	1	1	1	1	1	1	1	1	1	2	1	1	2	1	1	1	1
4	1	1	1	2	1	2	1	1	1	1	1	1	1	1	1	1	1	1	1	1	1	1	1	1	3	1	3	2	2	2	1	1	1	2
3	1	1	1	2	1	1	1	2	2	1	1	1	1	1	1	1	1	1	1	2	1	2	1	2	2	1	3	2	1	1	2	1	1	1
4	1	1	1	2	1		1	1	1	1	1	1	2	1	1	1	2	2	1	2	2	2	1	2	3	1	2	2	2	2	3	2	2	1
4	1	1	1	2	1	2	1	1	1	1	1	1	1	1	1	2	1	2	1	2	2	1	2	2	3	1	3	1	1	2	3	1	2	2
4	1	1	2	2	2	1	1	2	1	1	1	1	1	1	1	1	1	1	1	1	1	1	1	1	4	1	3	2	2	1	1	1	1	3
4	1	1	2	2	1	1	1	2	1	1	1	1	1	1	1	1	1	2	1	2	1	2	1	2	3	1	2	2	1	1	2	1	2	2
4	1	1	2	2	1	2	1	2	2	2	2	1	1	2	2	2	1	2	1	2	2	2	2	2	4	1	3	1	1	1	3	2	2	2
3	1	1	2	1	2	2	1	2	2	2	1	1	2	1	1	2	2	1	1	2	2	1	2	1	3	1	2	2	2	1	3	1	2	2
3	1	1	2	2	2	2	1	2	1	1	1	1	1	1	1	2	1	1	1	2	1	1	2	1	3	1	2	2	2	1	1	1	1	2
4	1	1	1	2	2	2	1	1	2	1	1	1	1	1	1	1	1	1	1	1	1	1	1	1	3	1	1	3	2	2	1	1	1	1
4	1	1	2	1	1	1	1	2	1	1	1	1	1	1	1	1	1	2	1	2	2	1	1	1	3	1	2	3	3	2	3	1	2	1
3	1	1	1	2	2	2	1	1	1	1	1	1	1	1	1	1	1	1	1	1	1	1	1	1	3	1	1	1	1	1	1	1	1	1
4	1	1	1	2	2	1	2	2	2	1	1	2	1	2	1	1	1	1	1	2	1	1	2	2	3	1	3	2	2	1	2	1	2	3
5	1	1	1	2	1	2	1	1	1	1	1	1	1	1	1	2	1	2	1	2	2	2	2	2	3	1	3	2	1	1	2	2	2	2
1	1	1	1	2	2	2	1	1	1	1	1	1	1	1	1	1	1	1	1	1	1	1	1	1	1	1	1	2	2	1	1	1	1	1
2	1	1	2	1	2	1	1	1	1	1	1	1	1	1	1	1	1	2	1	2	2	1	1	2	1	1	3	2	1	1	3	1	2	1
4	1	1	1	2	1	1	1	2	2	1	1	1	1	1	1	1	1	1	1	1	1	1	1	1	4	1	3	2	2	2	1	1	1	2
1	1	1	2	2	2	2	1	1	1	1	1	1	1	1	1	2	1	2	1	2	2	2	2	2	3	1	3	2	2	1	1	2	2	1
3	1	2	1	2	1	2	1	2	1	1	1	1	1	1	1	2	1	1	1	2	1	1	2	1	4	1	2	3	3	1	1	1	1	2
5	1	1	2	2	2	2	1	2	2	1	1	1	1	1	1	1	1	2	1	2	2	2	1	1	4	1		2	2	2	2	2	2	1
4	1	2	2	2	1	1	2	2	1	1	1	1	1	1	1	1	1	1	1	2	1	1	1	1	4	1	2	2	2	2	1	1	1	4
1	1	1	2	2	1	2	1	2	2	1	1	1	1	1	1	1	1	1	1	2	1	1	1	1	1	1	1	2	2	1	1	1	1	2
2	1	1	1	2	2	2	1	1	2	1	1	1	1	1	1	1	1	1	1	2	1	2	1	2	3	1	3	3	3	1	1	1	1	1
3	1	1	2	1	1	2	1	1	1	2	1	1	2	1	1	2	2	2	1	2	2	2	2	2	3	1	3	2	1	1	3	2	2	1
3	1	1	1	2	1	2	1	1	1	2	2	1	1	1	1	1	1	2	1	2	2	2	2	2	2	1	3	2	2	1	3	2	2	1
4	1	1	1	2	2	2	2	1	1	1	1	1	2	1	1	1	1	1	1	2	2	1	1	2	3	1	2	2	2	2	3	1	2	1
3	1	1	2	2	1	2	1	1	2	1	1	1	1	1	1	1	1	1	1	1	1	1	1	1	1	1	1	1	1	1	1	1	1	2
5	1	1	2	2	1	2	1	1	2	1	1	1	1	1	1	1	1	1	1	2	1	1	1	1	3	1	3	2	2	1	1	1	1	2
3	1	1	2	2	1	1	1	2	1	1	1	1	1	1	1	1	1	1	1	2	1	1	1	1	3	1	1	2	2	1	1	1	1	2
5	2		1	2	2	2	1	2	1	1	1	1	1	1	1	2	1	1	1	2	1	1	2	2	4	1	3	2	3	2	3	1	1	1
5	1	2	2	1	1	1	2	2	2	1	2	1	2	1	1	2	1	1	1	2	2	1	2	2	2	1	3	2	2	1	2	1	2	4
4	1	1	1	1	1	1	2	1	1	2	1	1	1	1	1	2	1	2	1	2	2	2	2	1	3	2	3	2	2	1	3	1	2	1
3	1	1	2	2	1	1	1	2	1	2	1	1	1	1	1	2	2	1	1	2	1	2	2	2	3	1	2	2	2	1	3	1	2	2
5	1	2	1	1	1	2	1	2	1	1	1	1	1	1	1	1	1	1	1	1	1	1	1	1	4	2	3	2	2	2	1	1	1	1
3	1	1	1	1	2	2	1	1	1	1	1	1	1	1	1	1	1	1	1	1	1	1	1	1	4	2	3	1	1	2	1	1	1	1
3	1	1	1	1	1	2	1	1	2	1	1	1	1	1	1	1	1	1	1	2	1	1	1	1	3	2	3	2	3	2	1	1	1	1
4	1	1	2	1	1	2	2	2	1	1	1	1	2	1	1	2	1	2	2	2	2	1	2	1	3	2	3	2	2	1	2	1	2	1
4	1	1	2	1	2	2	1	2	1	2	1	1	1	1	1	2	1	1	1	2	2	1	2	2	3	2	2	2	2	1	3	1	1	2
3	1	1	1	1	1	2	1	2	1	1	1	1	1	1	1	1	1	1	1	2	1	1	1	1	3	2	3	2	2	1	1	1	1	2
5	1	1	1	2	2	2	1	2	2	2	2	1	1	1	1	1	1	2	1	2	2	1	2	2	4	2	3	2	1	1	3	1	2	1
5	1	1	2	1	1	2	1	1	1	1	1	1	2	1	2	2	2	2	1	2	1	2	2	2	3	2	3	2	2	2	1	1	2	3
5	1	1	1	1	1	2	1	2	1	2	1	1	1	1	1	1	2	2	2	2	2	1	1	2	4	2	3	2	1	2	3	1	2	1
1	1	1	1	2	1	2	1	1	1	1	1	1	1	1	1	1	1	1	1	1	1	1	1	1	3	2		2	1	1	1	1	1	1
1	1	1	1	1	1	2	1	2	1	1	1	1	2	1	1	1	1	1	1	2	2	2	1	2	3	2	2	2	2	1	3	1	2	1
5	1	2	1	1	2	2	1	2	1	1	1	1	1	1	1	1	1	1	1	2	1	1	1	1	4	1	3	1	1	2	1	1	1	1
4	1	1	2	1	1	1	1	2	1	1	1	1	1	1	1	1	1	1	1	2	1	1	1	1	3	1	3	2	2	2	3	1	1	99
4	1	1	1	1	1	1	1	2	1	1	1	1	2	1	1	2	1	2	1	2	2	2	2	2	3	1	3	1	1	1	3	2	2	1
3	1	1	2	1	2	2	1	1	2	1	1	1	1	1	1	1	1	1	1	1	1	1	1	1	3	1	3	1	1	1	1	1	1	2
1	1	1	1	2	1	2	1	1	1	1	2	1	1	1	1	1	2	2	1	2	1	1	2	1	4	1	2	1	1	1	3	1	2	2
5	1	2	1	2	2	2	1	1	2	1	1	2	2	2	2	2	2	2	1	2	2	2	2	2	4	1	3	2	2	2	3	2	2	1
3	1	1	2	2	1	2	1	2	2	2	1	2	2	1	1	2	1	2	1	2	2	2	2	1	3	1	3	2	2	1	3	2	2	1
4	1	1	1	2	2	2	2	1	1	1	1	1	1	1	1	1	1	1	1	1	1	1	1	1	4	1	3	2	2	2	1	1	1	1
5	1	1	1	2	2	2	1	1	1	1	1	1	1	1	1	1	1	1	1	1	1	1	1	1	3	1		1	1	2	1	1	1	1
4	1	1	2	1	1	1	1	2	2	1	1	1	1	1	1	2	1	1	1	2	1	2	2	2	3	1	2	2	1	1	2	1	1	2
4	1	1	1	1	2	2	1	2	2	1	1	1	1	1	1	1	1	1	1	2	1	2	1	2	3	1	3	1	1	1	2	1	1	2
4	1	1	2	1	2	1	1	2	2	2	1	1	2	1	1	2	2	2	1	2	1	2	2	1	3	1	3	1	1	2	3	1	2	2
1	1	1	1	1	1	2	1	2	2	2	1	1	1	1	1	1	1	2	1	2	1	2	1	2	3	1	3	2	1	1	3	1	2	2
4	1	1	1	1	2	2	1	2	2	2	1	1	1	1	2	2	1	2	1	2	2	2	2	2	1	1	2	2	1	2	1	2	2	1
4	2		1	2	2	2	2	2	1	1	1	1	1	1	1	1	1	1	1	2	1	1	1	2	4	1	2	2	2	2	2	1	1	1
4	1	1	1	1	2	2	1	1	1	1	1	1	1	1	1	1	1	1	1	1	1	1	1	1	3	1	3	2	2	1	1	1	1	1
2	1	2	1	1	1	1	2	1	1	1	1	1		1	1	1	1	1	2	2	1	1	1	2	2	1	2	2	1	1	3	1	2	1
3	1	2	1	2	2	2	1	1	2	1	1	1	1	1	1	1	1	1	1	1	1	1	1	1	3	1	3	2	2	1	1	1	1	2
5	1	1	1	2	1	2	2	2	1	1	1	1	1	1	1	1	1	1	2	2	1	1	1	2	3	1	3	2	1	2	1	1	2	1
5	1	1	1	2	1	2	1	1	1	1	1	1	1	1	1	1	1	1	1	1	1	1	1	1	4	1		2	2	2	1	1	1	1
4	1	1	1	1	1	2	1	2	1	1	1	1	2	1	1	2	1	1	1	2	2	2	2	2	3	1	3	2	2	1	3	2	2	1
1	1	1	1	1	1	2	1	1	1	1	1	1	1	1	1	1	1	1	1	1	1	1	1	1	3	1	3	3	2	2	1	1	1	1
9999	1	1	2	1	1	2	1	2	2	2	1	1	1	1	1	1	1	1	1	2	1	1	1	1	3	1	3	2	1	2	1	1	1	2
4	1	1	2	1	1	2	1	1	1	1	1	1	1		1	1	1	1	1	2	1	1	1	1	3	1	1	2	3	1	1	1	1	2
4	1	1	2	1	1	1	1	2	1	2	2	1	1	1	1	2	1	1	1	2	1	1	2	2	3	1	3	2	2	1	3	1	2	2
4	1	1	1	2	1	2	1	2	1	2	1	1	1		1	1	1	2	1	2	1	2	1	2	3	1	2	2	3	2	3	1	2	2
2	1	1	2	1	2	2	1	1	1	1	1	1	1	1	1	1	1	1	1	1	1	1	1	1	3	1	1	2	2	1	1	1	1	2
4	1	1	1	2	1	2	1	1	1	1	1	1	1	1	1	1	1	1	1	1	1	1	1	1	4	1	3	2	1	1	1	1	1	2
5	1	1	2	2	2	2	1	2	2	2	1	1	1	1	1	2	1	1	1	2	1	1	2	2	3	1	3	1	2	1	3	1	1	1
5	1	1	1	2	2	2	1	1	1	1	1	1	1	1	1	1	1	1	1	1	1	1	1	1	4	1	1	2	2	2	1	1	1	2
4	1	1	2	1	1	2	1	1	1	1	1	1	1	1	1	1	1	1	1	1	1	1	1	1	3	1	3	1	2	1	1	1	1	1
2	1	1	1	1	1	2	1	2	1	1	1	1	1	1	1	1	1	1	1	2	1	1	1	1	2	1	3	2	2	2	1	1	1	1
3	1	1	1	2	2	1	1	2	1	2	1	1	1	1	1	1	1	2	1	2	2	2	1	2	3	1	3	2	2	1	3	2	2	1
1	1	1	2	1	1	2	1	2	1	2	1	1	1	1	1	2	1	2	1	2	2	2	2	2	1	1	2	2	2	1	2	2	2	1
3	1	2	1	2	1	2	1	1	2	1	1	1	1	1	1	2	1	2	1	2	1	2	2	2	4	1	2	2	2	1	2	1	2	1
5	1	1	1	2	2	2	1	1	1	1	1	1	2	1	1	1	1	1	1	2	1	1	1	2	4	1	3	2	2	2	2	1	2	4
5	1	1	1	2	2	2	1	1	2	1	1	1	1	1	1	1	1	1	1	1	1	1	1	1	3	1		2	2	2	1	1	1	1
3	1	2	1	2	2	2	1	2	2	2	1	1	2	1	1	1	1	2	1	2	2	2	1	2	1	1	2	3	1	1	2	2	2	2
4	1	1	2	2	1	2	1	2	2	2	1	1	1	1	1	1	1	1	1	2	2	2	1	2	3	1	3	2	3	2	2	2	1	1
5	1	1	2	2	1	2	1	2	2	2	2	1	2	1	1	2	1	2	1	2	2	2	2	1	4	1	3	2	2	1	3	2	2	4
4	1	1	1	2	2	2	1	2	1	2	2	1	2	1	2	2	2	2	1	2	1	2	2	2	4	1	3	2	2	1	3	1	2	1
5	1	1	1	1	1	2	1	2	1	1	1	1	2	1	1	2	1	2		2	2	2	2	2	4	1	2	2	2	2	1	2	2	1
4	1	1	1	2	2	2	1	1	1	1	1	1	1	1	1	1	1	1	1	2	1	1	1	1	3	1	1	2	2	1	1	1	1	3
3	1		1	2	1	1	1	1	1	1	1	2	1	1	1	1		1	1	2	2	2	2	2	3	1	3	2	2	2	3	2	2	2
4	1	1	1	2	2	2	1	1	1	1	1	1	1	1	1	1	1	1	1	1	1	1	1	1	4	1		2	2	2	1	1	1	1
4	1	1	1	2	1	2	1	2	2	2	1	1	2	1	1	1	2	2	1	2	2	1	1	2	4	1	2	2	1	1	3	1	2	1
5	1	1	2	2	2	1	1	1	1	1	1	1	1	1	1	1	1	2	1	2	2	1	1	2	3	1	3	2	2	2	3	1	2	4
4	1	2	1	2	2	2	1	1	1	1	1	1	1	1	1	1	1	1	1	1	1	1	1	1	3	1		1	1	1	1	1	1	1
1	1	2	1	2	1	2	1	1	1	1	1	1	1	1	1	1	1	1	1	1	1	1	1	1	1	1	1	2	1	1	1	1	1	1
5	2		1	2	1	2	2	2	1	2	2	2	2	2	2	1	2	1	2	2	1	1	2	2	3	1	3	1	1	2	3	1	2	2
5	1	1	2	2	1	2	1	2	1	1	1	1	1	1	1	1	1	2	1	2	2	1	1	2	3	1	3	2	1	1	2	1	2	1
3	1	1	2	1	1	2	1	2	2	1	1	1	1	1	1	1	1	1	1	2	1	1	1	1	3	2	3	2	1	1	3	1	1	1
3	1	1	2	1	2	2	1	1	1	1	1	1	1	1	1	1	1	1	1	1	1	1	1	1	3	2	3	1	1	2	1	1	1	1
4	1	1	1	1	1	2	1	2	1	1	1	1	1	1	1	1	1	1	1	2	1	1	1	2	3	2	3	2	1	1	3	1	1	1
3	1	1	2	1	1	2	1	1	2	1	1	1	1	1	1	1	1	1	1	1	1	1	1	1	2	1	1	2	2	2	1	1	1	1
4	1	2	2	2	2	2	1	2	1	1	1	1	1	1	1	2	1	2	1	2	2	1	2	2	3	1	3	1	1	2	2	1	2	1
4	1	1	1	1	2	2	1	2	1	1	1	1	1	1	1	1	1	1	1	2	1	2	1	2	3	1	2	2	2	2	1	1	1	1
5	1	1	1	1	1	2	1	2	1	2	2	1	1	1	1	2	2	2	1	2	2	1	2	2	4	1	3	1	2		3	1	2	1
4	1	1	2	1	1	2	1	2	2	2	1		1	1	1	1	1	1	1	2	1	1	1	2	3	1	2	2	2	1	1	1	1	1
4	1	1	2	1	2	2	1	1	1	1	1	1	1	1	1	1	1	1	1	1	1	1	1	1	2	1	3	3	3	2	1	1	1	1
2	1	1	2	2	1	2	1	1	1	1	1	1	1	1	1	1	1	1	1	1	1	1	1	1	2	1	3	2	2	2	1	1	1	1
4	1	1	1	1	1	2	1	1	1	1	1	1	1	1	1	2	1	1	1	2	2	2	2	2	1	1	3	1	2	2	3	2	1	1
4	1	2	1	1	2	1	1	1	1	1	2	1	1	1	1	2	2	2	1	2	2	1	2	1	1	1	3	2	2	2	3	1	2	2
2	1	2	1	1	1	2	1	2	2	2	1	1	2	1	1	1	1	2	1	2	1	2	1	2	3	1	3	2	2	2	2	1	2	1
1	1	1	1	1	1	2	1	1	1	1	1	1	1	1	1	1	1	1	1	1	1	1	1	1	1	1	2	2	2	1	1	1	1	2
2	1	1	2	1	1	1	1	2	2	1	1	1	1	1	1	1	1	1	1	2	1	1	1	1	2	1	1	1	1	2	1	1	1	1
4	1	1	2	2	2	2	1	2	1	1	2	1	2	1	1	2	2	2	1	2	1	1	2	2	3	1	3	3	1	1	3	1	2	2
5	1	1	2	2	1	2	1	2	2	2	1	1	1	1	1	1	1	2	1	2	2	1	1	2	3	1	3	2	2	1	2	1	2	1
4	1	1	1	2	1	2	1	1	1	1	1	1	2	1	1	2	1	1	1	2	2	2	2	2	4	1	3	2	2	1	1	2	2	1
5	1	1	2	2	2	1	1	1	1	1	1	1	2	1	1	1	1	1	1	2	2	1	1	2	3	1	3	1	2	1	3	1	2	1
4	1	1	1	1	2	2	1	1	1	1	1	1	2	1	1	1	2	1	1	2	1	2	1	2	2	1	3	2	1	1	3	1	2	1
5	1	1	1	2	1	2	1	1	1	1	1	1	1	1	1	1	1	1	1	1	1	1	1	1	3	1	1	1	1	1	1	1	1	2
1	1	1	2	2	2	2	1	1	1	1	1	1	1	1	1	1	1	1	1	1	1	1	1	1	1	1	1	2	2		1	1	1	1
3	1	1	1	1	1	2	1	1	1	1	1	1	1	1	1	1	1	1	1	1	1	1	1	1	2	1	3	2	2	1	1	1	1	2
1	1	1	1	2	2	2	1	2	1	1	1	1	1	1	1	1	1	2	1	2	1	2	1	1	4	1	2	2	2	2	1	1	2	2
1	1	2	2	2	1	2	1	1	1	1	1	1	1	1	1	1	1	1	1	1	1	1	1	1	1	1	2	2	2	1	1	1	1	1
3	1	1	2	2	2	2	1	2	2	2	1	1	2	1	1	2	1	1	1	2	2	1	2	2	2	1	3	1	1	1	3	1	2	1
5	1	1	1	2	2	2	1	2	2	2	1	1	1	1	1	1	1	2	1	2	2	2	1	2	3	1	3	3	3	1	3	2	2	1
1	1	1	2	2	2	2	1	1	1	1	1	1	1	1	1	1	1	1	1	1	1	1	1	1	3	1	1	1	1	1	1	1	1	1
4	1	2	1	2	1	2	1	1	1	1	1	1	2	1	2	2	1	2	1	2	1	2	2	2	4	1	3	2	2	2	3	1	2	2
4	1	1	1	1	1	2	1	1	1	1	1	1	1	1	1	1	1	1	1	1	1	1	1	1	3	2	3	2	2	2	1	1	1	1
5	1	2	2	1	1	1	1	2	2	1	1	1	1	1	1	2	1	2	1	2	2	2	2	2	3	2	3	2	2	1	3	2	2	1
4	1	1	1	1	1	1	1	1	1	1	1	1	1	1	1	1	1	1	1	1	1	1	1	1	3	2	3	1	2	1	1	1	1	1
4	1	1	2	1	2	2	1	2	2	1	2	1	2	1	2	2	2	2	1	2	2	1	2	1	4	2	3	1	1	1	3	1	2	4
4	1	2	2	2	2	2	1	2	1	1	1	1	2	1	1	1	2	1	1	2	1	1	1	1	4	1	3	2	2	1	1	1	2	1
9999	1	1	1	1	1	2	1	2	1	1	1	1	1	1	1	2	1	1	1	2	1	2	2	2	3	2	3	1	1	1	2	1	1	1
3	1	1	1	1	1	2	1	1	1	1	1	1	1	1	1	1	1	1	1	1	1	1	1	1	3	2	3	2	2	2	1	1	1	1
2	1	1	1	1	2	2	1	2		1	1	1	1	1	1	1	1	1	1	2	1	2	1	2	3	1	2	2	2	2	2	1	1	2
1	1	1	2	1	2	2	1	2	1	1	1	1	1	1	1	1	1	1	1	2	2	1	1	2	2	1	2	2	2	2	3	1	1	1
5	1	1	1	1	1	1	1	1	1	1	1	1	1	1	1	1	1	1	1	1	1	1	1	1	3	1	3	2	1	1	1	1	1	3
3	1	1	1	1	1	1	2	2	2	2	1	1	1	1	1	1	1	2	1	2	1	1	1	2	3	1	2	2	1	2	2	1	2	2
4	1	1	1	1	2	2	1	2	1	1	1	1	1	1	1	2	2	2	1	2	2	2	2	2	4	1		2	3	1	3	2	2	2
2	1	1	1	1	1	1	1	2	2	1	1	1	1	1	1	1	1	1	1	2	1	1	1	2	1	1	1	2	1	1	1	1	1	1
9999	1	1	2	2	1	2	1	2	2	2	1	1	1	1	1	1	1	1	1	2	1	1	1	1	3	1	3	1		1	1	1	1	1
4	1	1	1	1	1	2	1	2	1	1	1	1	2	1	1	1	2	2	1	2	1	2	1	2	3	1	3	2	2	1	3	1	2	2
3	1	2	1	2	2	1	1	1	1	1	1	1	1	1	1	1	1	1	1	1	1	1	1	1	3	1	3	1	1	1	1	1	1	2
3	1	1	2	1	1	2	1	1	1	1	1	1	1	1	1	1	1	1	1	1	1	1	1	1	3	1	1	2	1	1	1	1	1	1
5	1	1	1	1	1	1	1	1	1	1	1	1	1	1	1	1	1	1	1	2	2	1	1	2	4	1	3	2	2	2	2	1	1	1
4	1	1	2	2	1	1	1	1	1	1	1	1	2	1	1	2	1	2	1	2	2	2	2	2	3	1	3	2	1	2	2	2	2	2
2	1	1	2	1	2	1	1	1	1	1	1	1	1	1	1	1	1	1	1	1	1	1	1	1	2	1	1	2	2	1	1	1	1	1
3	1	1	1	2	1	1	1	2	1	1	1	1	2	1	1	1	1	1	1	2	1	2	1	2	3	1	2	2	2	1	1	1	2	2
5	1	1	1	2	2	2	1	1	1	1	1	1	1	1	1	1	1	1	1	2	2	2	1	2	4	1	3	2	2	1	2	2	1	2
3	1	1	2	1	1	1	1	1	1	1	1	1	1	1	1	1	1	1	1	2	1	1	1	1	3	1	3	2	1	2	1	1	1	1
4	1	1	1	2	2	2	1	1	1	1	1	1	1	1	1	1	1	1	1	1	1	1	1	1	3	1	3	2	2	1	1	1	1	3
1	1	1	2	2	1	1	1	1	1	1	1	1	1	1	1	2	2	2	1	2	2	2	2	2	1	1	3	2	2	1	2	2	2	1
2	1	1	2	2	2	2	1	2	1	1	1	1	1	1	1	1	1	2	1	2	2	2	1	2	2	1	3	2	1	1	2	2	2	1
2	1	1	1	2	1	2	1	2	2	2	1	2	2	1	2	2	2	2	2	2	2	2	2	2	1	1	2	2	1	1	3	2	2	1
3	1	1	2	1	2	2	1	1	1	2	1	1	2	1	1	1	1	2	1	2	2	2	1	2	1	1	3	1	1	1	3	2	2	1
3	1	1	2	1	1	1	1	2	1	1	1	1	1	1	1	1	1	1	1	2	1	1	1	1	3	1	1	2	2	2	1	1	1	2
1	1	1	1	1	1	2	1	1	2	1	1	1	1	1	1	1	1	1	1	1	1	1	1	1	1	1	1	2	1	1	1	1	1	2
1	1	1	2	1	2	2	1	1	1	2	1	1	1	1	1	2	1	1	1	2	2	2	2	2	1	1	2	2	2	1	3	2	1	1
4	1	1	1	2	2	2	1	1	2	1	1	1	1	1	1	1	1	1	1	1	1	1	1	1	4	1	3	2	2	1	1	1	1	4
9999	1	1	2	2	1	2	1	1	1	1	1	1	1	1	1	1	1	1	1	1	1	1	1	1	4	1	3	1	1	1	1	1	1	1
3	1	1	1	2	2	1	1	2	1	1	2	1	1	2	1	1	1	2	1	2	2	2	2	2	2	1	3	1	1	1	3	2	2	2
4	1	1	1	2	2	2	1	1	1	1	1	1	1	1	1	1	1	2	1	2	2	2	1	2	3	1		2	1	1	3	2	2	2
3	1	1	1	2	2	2	1	1	1	1	2	1	1	1	1	1	1	2	1	2	2	2	2	2	3	1	2	2	2	1	3	2	2	1
1	1	1	1	1	2	2	1	1	1	2	1	1	2	1	1	2	2	1	1	2	2	2	2	1	1	1	2	2	2	1	3	2	2	2
3	1	1	1	2	1	2	1	1	1	1	1	1	1	1	1	2	1	2	1	2	1	1	2	2	3	1	2	3	2	1	2	1	2	2
4	1	1	2	2	2	2	1	2	1	1	1	1	1	1	1	1	1	1	1	2	2	2	1	2	2	1	3	2	1	1	1	2	1	1
4	1	1	2	2	1	1	1	2	2	2	1	2	1	1	1	2	1	2	2	2	1	2	2	2	3	1	3	2	2	2	3	1	2	1
2	1	1	1	1	2	2	1	2	1	2	1	1	1	1	1	2	1	1	1	2	2	2	2	2	3	1	1	2	1	1	3	2	1	1
3	1	1	2	2	2	2	1	1	2	1	1	1	1	1	1	1	1	1	1	1	1	1	1	1	3	1	1	2	1	1	1	1	1	1
2	1	1	1	1	1	2	1	1	1	1	1	1	1	1	1	1	1	1	1	2	1	2	1	2	1	1	3	1	1	1	3	1	1	2
4	1	1	2	1	1	1	1	1	1	1	1	1	1	2	1	1	1	1	1	2	2	2	1	2	2	1	3	2	2	1	3	2	2	2
4	1	2	2	2	2	2	1	2	2	1	1	1	1	1	1	1	1	1	1	2	1	2	1	1	1	1	1	2	1	1	1	1	1	2
1	1	1	1	2	2	2	1	2	1	1	1	1	1	1	1	1	1	1	1	2	2	2	1	2	3	1	2		1	1	2	2	1	1
2	1	1	2	2	1	2	1	1	1	1	1	1	1	1	1	2	1	2	1	2	2	2	2	2	3	1		2	2	1	2	2	2	1
2	1	1	2	2	1	2	1	1	1	1	1	1	1	1	1	1	1	2	1	2	2	2	1	2	1	1	2	2	2	1	2	2	2	1
2	1	1	2	2	2	2	1	1	1	1	1	1	1	1	1	1	1	1	1	1	1	1	1	1	3	1	1	1	1	1	1	1	1	1
4	1	1	2	1	1	1	1	1	1	1	2	1	2	1	1	2	1	1	1	2	2	1	2	2	3	1	3	2	2	1	3	1	2	1
4	1	1	1	2	2	2	1	1	1	1	1	1	2	1	2	1	1	1	1	2	2	1	1	2	4	1	2	2	2	2	3	1	2	1
3	1	1	2	2	1	2	1	2	1	1	1	1	2	1	1	2	1	2	1	2	2	1	2	2	3	1	2	2	2	1	3	1	2	1
3	1	2	1	2	1	2	1	2	2	1	1	1	1	1	1	1	1	1	1	2	1	2	1	2	4	1		3	3	1	1	1	1	1
1	1	1	2	1	2	2	1	1	1	1	1	1	1	1	1	1	1	1	1	2	1	1	1	1	1	1	1	2	2	1	1	1	1	1
4	1	1	1	1	2	2	1	1	1	2	1	1	1	1	1	2	1	2	2	2	2	2	2	2	3	1	3	2	1	2	1	1	2	1
1	1	1	2	1	1	2	1	2	1	2	1	1	1	1	1	2	2	2	1	2	2	2	2	2	1	1	2	3	2	1	3	1	2	1
2	1	1	1	1	1	1	1	2	2	1	1	1	1	1	1	1	1	1	1	2	1	1	1	1	3	2	1	2	2	1	1	1	1	2
4	1	1	1	1	2	2	1	1	1	1	1	1	1	1	1	2	1		1	2	1	2	2	2	3	2		2	2	1	3	1	1	2
4	1	1	1	1	2	2	1	2	2	1	1	1	2	1	1	1	1	1	1	2	2	2	1	2	3	2	2	2	2	2	3	2	2	1
3	1	1	1	2	2	2	1	1	1	1	1	1	1	1	1	1	1	1	1	1	1	1	1	1	3	1	2	2	1	2	1	1	1	2
4	1	1	1	1	1	2	1	2	1	2	1	1	1	1	1	2	1	1	1	2	2	2	2	1	2	1		2	2	2	1	2	1	1
4	1	1	1	1	2	2	1	2	1	1	1	1	2	1	1	2	2	2	1	2	1	1	2	1	3	1	3	1	1	1	3	1	2	1
4	1	1	1	2	1	2	2	1	1	1	2	2	1	1	1	2	2	1	1	2	2	2	2	2	4	1	3	2	2	2	3	2	2	1
5	1	1	2	1	2	2	1	2	1	1	1	1	1	1	1	1	1	1	1	1	1	1	1	1	3	1	3	3	3	1	1	1	1	2
1	1	1	2	1	1	2	1	2	2	2	1	1	1	1	1	1	1	1	1	2	1	2	1	1	3	1	2	1	1	2	1	1	1	1
3	1	1	1	2	2	1	1	1	2	1	1	1	1	1	1	1	1	1	1	1	1	1	1	1	4	1	3	2	2	2	1	1	1	1
2	1	1	1	2	1	2	1	1	2	1	1	1	1	1	1	1	1	1	1	1	1	1	1	1	3	1	3	2	2	2	1	1	1	2
2	1	1	1	1	2	2	1	1	1	1	1	1	1	1	1	1	1	1	1	1	1	1	1	1	1	1		2	2	1	1	1	1	1
1	1	1	2	1	1	1	2	2	2	2	1	1	1	1	1	1	2	2	1	2	1	1	1	2	3	1	3	2	2	2	3	1	2	1
4	1	1	2	1	2	1	1	1	1	1	1	1	1	1	1	1	1	2	1	2	1	2	1	2	3	1	3	2	2	1	3	1	2	1
4	1	1	2	2	1	2	2	1	2	1	1	1	1	1	1	1	1	1	1	2	1	1	1	1	2	1	1	2	1	2	1	1	1	1
3	1	1	2	1	1	1	1	1	1	1	1	1	1	1	1	1	1	1	1	1	1	1	1	1	1	1	1	2	2	1	1	1	1	2
3	1	1	2	1	2	2	1	1	2	1	1	1	1	1	1	1	1	1	1	1	1	1	1	1	3	1		2	2	1	1	1	1	2
4	1	1	1	2	1	2	1	1	1	1	1	1	1	1	1	1	1	1	1	1	1	1	1	1	4	1	3	2	2	1	1	1	1	1
2	1	1	1	1	2	2	1	1	2	1	1	1	1		1	1	1	1	1	2	1	1	1	1	1	1	1	2	2	1	1	1	1	1
1	1	1	2	1	1	1	1	1	1	1	1	1	1	1	1	1	1	1	1	2	2	2	1	2	1	1	3	2	1	1	3	2	1	1
2	1	1	2	1	1	2	1	1	2	1	1	1	1	1	1	1	1	1	1	1	1	1	1	1	3	1	3	2	1	1	1	1	1	1
4	1	1	2	2	2	2	1	1	2	1	1	1	1	1	1	1	1	1	1	2	2	2	1	2	3	1	3	2	2	1	2	2	1	1
4	1	1	1	1	2	2	2	1	2	1	1	1	1	1	1	1	1	1	1	2	1	2	1	2	1	1		2	1	1	3	1	1	1
2	1	1	2	2	2	2	1	1	1	1	1	1	1	1	1	1	1	2	1	2	2	2	1	2	1	1	2	1	1	1	3	2	2	1
4	1	1	1	2	2	1	1	2	1	1	1	1	1	1	1	2	1	2	1	2	2	2	2	2	3	1	3	1	1	1	3	2	2	2
4	1	1	1	2	2	2	1	2	2	2	1	1	1	1	1	1	1	2	1	2	2	2	1	2	2	1	3	2	2	2	3	2	2	1
1	1	1	1	1	1	2	1	1	2	1	1	1	1	1	1	1	1	1	1	2	2	2	1	2	2	1	3	1	1	1	3	2	1	2
5	1	1	2	1	1	1	1	2	2	2	1	1	1	1	1	2	1	1	1	2	2	2	2	2	2	1	3	2	1	1	3	2	1	1
5	1	1	1	2	2	2	1	1	1	1	1	1	1	1	1	1	1	2	1	2	2	2	1	2	3	1	3	1	2	2	3	1	2	2
5	1	1	2	2	2	2	1	2	1	1	2	1	2	1	1	1	1	1	1	2	1	2	2	2	3	1	3	1	1	1	3	1	2	3
4	1	1	2	2	2	1	2	1	1	1	1	1	1	1	1	1	1	1	1	1	1	1	1	1	3	1	3	2	2	2	1	1	1	1
4	1	1	1	1	2	1	1	2	2	1	1	1	1	1	1	1	1	1	1	2	1	2	1	1	3	2	3	2	2	2	1	1	1	1
9999	1	1	1	1	2	2	1	2	2	2	1	1	2							2	1	2	1	2	3	2	3	2	1	2	3	1	2	1
4	1	1	1	1	1	2	1	2	2	2	1	1	2	1	1	2	1	2	1	2	2	2	2	2	3	2	3	2	2	1	2	2	2	1
3	1	1	1	1	2	2	1	1	1	1	1	1	1	1	1	1	1	1	1	1	1	1	1	1	3	2	3	2	2	2	1	1	1	1
9999	1	1	1	1	2	1	1	1	1	1	1	1	1	1	1	1	1	1	1	1	1	1	1	1	3	1	3	1	1	2	1	1	1	2
4	1	1	1	1	1	1	1	1	1	1	1	1	1	1	1	1	1	1	1	1	1	1	1	1	2	1	3	2	2	1	1	1	1	1
5	1	1	1	1	1	2	1	1	2	1	1	1	1	1	1	1	1	1	1	1	1	1	1	1	3	1	3	2	2	1	1	1	1	2
2	1	1	1	1	1	2	2	1	1	1	1	1	1	1	1	1	1	1	1	1	1	1	1	1	3	1	3	2	1	2	2	1	1	2
1	1	1	2	1	2	2	1	1	2	1	1	1	1	1	1	1	1	1	1	1	1	1	1	1	3	1	1	2	1	2	1	1	1	1
4	1	1	2	1	2	1	1	1	1	1	1	1	1	1	1	1	1	1	1	1	1	1	1	1	4	1	3	2	1	1	1	1	1	1
3	1	1	2	2	2	2	1	1	1	1	1	1	1	1	1	1	1	1	1	2	1	2	1	2	3	1	3	2	2	2	2	1	1	1
4	1	1	1	1	1	2	1	2	1	1	1	1	1	1	1	2	1	2	1	2	2	2	2	2	2	1	3	2	1	1	3	2	2	1
4	1	1	2	1	1	2	1	2	2	1	1	1	1	1	1	1	1	1	1	1	1	1	1	1	3	1	1	2	2	1	1	1	1	2
4	1	1	1	2	1	2	1	1	1	1	1	1	1	1		1	1	2	1	2	2	1	1	2	3	1	3	2	2	1	3	1	2	1
4	1	2	2	1	1	2	1	2	1	1	1	1	2	1	1	1	1	1	1	2	1	1	1	1	3	1	3	2	1	1	2	1	2	3
3	1	1	2	2	1	2	1	1	1	1	1	1	1	1	1	1	1	1	1	1	1	1	1	1	3	1	3	3	1	1	1	1	1	2
1	1	1	1	1	1	1	1	2	2	2	1	1	1	1	1	1	1	1	1	2	2	2	1	2	3	1	3	2	1	1	3	2	1	2
3	1	1	1	2	2	2	1	1	1	1	1	1	1	1	1	1	1	1	1	1	1	1	1	1	1	1	3	2	2	1	1	1	1	2
1	1	1	1	1	2	1	1	1	1	1	1	1	1	1	1	1	1	1	1	1	1	1	1	1	1	1		3	1	2	1	1	1	1
4	1	1	2	2	1	2	1	2	2	1	1	1	2	1	1	1	2	2	1	2	2	1	1	2	3	1	3	2	3	2	3	1	2	1
4	1	1	2	1	1	2	1	2	1	1	1	1	2	1	1	1	1	2	1	2	1	2	1	2	2	1	2	2	2	2	3	1	2	2
3	1	1	2	2	1	1	1	1	1	1	1	1	1	1	1	1	1	1	1	1	1	1	1	1	1	1	2	2	1	1	1	1	1	1
3	1	1	1	1	2	2	1	2	2	2	1	1	1	1	1	1	1	2	1	2	2	2	1	2	3	1	3	3	1	1	3	2	2	1
9999	1	1	2	2	1	1	1	1	1	1	1	1	1	1	1	1	2	1	1	2	2	2	1	1	3	1	3	2	1	1	3	2	2	1
3	1	1	2	1	2	2	1	1	1	1	1	1	1	1	1	1	1	2	1	2	2	2	1	2	1	1	3	2	2	1	3	2	2	1
3	1	1	1	2	1	2	1	1	1	1	1	1	1	1	1	1	1	2	1	2	1	2	1	2	4	1	3	3	2	1	2	1	2	1
4	1	1	2	2	2	2	1	1	1	1	1	2	2	2	1	2	1	2	1	2	2	2	2	2	3	1	2	3	1	2	3	2	2	2
4	1	1	1	2	1	2	1	2	1	2	1	1	1	1	1	2	1	1	1	2	2	2	2	2	3	1	3	2	1	2	1	2	1	2
5	1	1	1	2	1	2	1	1	1	1	1	1	1	1	1	1	1	1	1	1	1	1	1	1	3	1	3	2	2	2	1	1	1	1
4	1	1	1	1	2	2	1	2	1	1	1	1	2	1	1	2	2	1	1	2	2	2	2	2	1	1	3	2	2	1	3	2	2	1
4	1	1	2	2	1	1	1	1	1	1	1	1	2	2	1	1	1	2	1	2	1	2	1	2	4	1	3	2	1	2	3	1	2	1
3	1	1	1	2	1	2	1	1	1	2	1	1	1	1	1	1	1	2	1	2	2	2	1	2	2	1	3	1	1	1	3	2	2	2
2	1	1	2	2	1	2	1	2	1	1	1	1	1	1	1	2	1	1	1	2	2	1	2	2	3	1	3	2	2	1	2	1	1	1
4	1	1	1	2	2	2	1	1	2	1	1	1	1	1	1	1	1	1	1	1	1	1	1	1	4	1	3	2	2	2	1	1	1	2
3	1	1	2	1	2	1	1	1	1	1	1	1	1	1	1	2	1	1	1	2	1	1	2	1	4	2	3	2	1	1	1	1	1	1
5	1	1	2	1	2	2	2	2	1	2	1	1	1	1	1	2	1	2	1	2	1	2	2	2	3	2		3	1	2	3	1	2	4
5	1	1	2	1	1	1	1	2	2	1	1	1	1	1	1	1	1	1	1	2	1	1	1	1	4	2	3	2	2	1	1	1	1	2
4	1	2	1	1	2	2	1	2	1	1	1	1	1	2	1	2	1	1	2	2	2	1	2	2	4	2	3	2	1	1	3	1	2	3
5	1	1	1	1	1	2	1	1	1	1	1	1	1	1	1	1	1	1	1	1	1	1	1	1	4	2	2		1	1	1	1	1	1
3	1	1	2	2	1	2	1	2	2	2	1	1	1	1	2	1	2	2	2	2	2	2	1	2		1	2	2	1	1	3	2	2	2
4	1	1	1	1	1	2	1	1	1	1	1	1	1	1	1	1	1	1	1	1	1	1	1	1	3	1	3	2	2	1	1	1	1	2
4	1	1	2	1	1	2	1	1	1	1	1	1	1	1	1	1	1	2	1	2	1	1	1	2	3	1	2	2	3	1	2	1	2	2
2	1	1	2	1	2	2		1	2	1	1	1	1	1	1	1	1	1	1	1	1	1	1	1	1	1	2	2	3	1	1	1	1	1
4	1	1	1	1	1	2	1	1	1	1	1	1	1	1	1	1	1	1	1	1	1	1	1	1	3	1	3	2	1	1	1	1	1	1
5	1	1	1	1	2	2	2	2	2	2	1	1	2	1	1	2	1	2	1	2	2	1	2	2	3	1	3	2	1	2	2	1	2	1
4	1	1	1	2	1	2	1	1	1	1	1	1	1	1	1	1	1	1	1	2	1	2	1	2	4	1	3	2	2	1	2	1	1	1
4	1	1	1	1	2	2	1	1	1	1	1	1	1	1	1	1	1	1	1	1	1	1	1	1	4	1	3	1	1	1	1	1	1	1
4	1	2	2	2	2	2	1	1	1	1	1	1	1	1	1	1	1	1	1	1	1	1	1	1	4	1	3	2	2	2	1	1	1	2
4	1	1	2	1	1	1	1	2	2	1	1	1	1	1	1	1	1	1	1	2	1	1	1	1	3	1	1	2	1	1	1	1	1	1
5	1	1	1	2	1	2	1	1	1	1	1	1	2	1	1	2	2	2	1	2	2	2	2	2	3	1	3	2	2	2	3	2	2	2
9999	1	1	1	2	1	2	1	1	1	2	1	1	1	1	1	2	1	2	1	2	2	1	2	2	4	1	3	2		2	3	1	2	3
3	1	1	2	1	2	2	1	2	2	2	1	1	1	1	1	1	1	1	1	2	1	1	1	2	3	1	1	3	1	1	1	1	1	1
9999	1	1	1	2	2	1	1	2	2	2	1	1	2	1	1	2	2	2	2	2	2	1	2	2	2	1	3			2	3	1	2	2
3	1	1	1	1	1	2	1	1	1	1	1	1	2	2	1	2	2	2	1	2	2	2	2	2	3	1	3	2	2	1	3	2	2	1
3	1	1	1	1	2	2	1	1	1	1	1	1	1	1	1	1	1	1	1	1	1	1	1	1	1	1	3	1	1	1	1	1	1	1
4	1	1	1	1	1	2	1	1	2	1	1	1	1	1	1	1	2	2	1	2	2	2	1	1	2	1	3	1	1	1	3	2	2	1
4	1	1	2	1	2	2	1	2	2	2	1	1	1	1	1	1	1	1	1	2	1	2	1	2	3	1	3	2	1	2	2	1	1	2
3	1	2	1	2	1	2	1	1	2	1	1	1	1	1	1	1	1	1	1	1	1	1	1	1	2	1	1	2	1	1	1	1	1	1
4	1	1	1	1	1	2	1	1	1	1	1	1	1	1	1	1	1	1	1	2	2	2	1	2	3	1	3	2	2	2	2	2	1	1
4	1	2	1	2	2	2	1	2	1	1	1	1	1	1	1	2	1	2	2	2	1	2	2	2	4	1	3	2	2	1	3	1	2	3
4	1	1	2	1	2	1	1	1	1	1	2	1	1	1	1	2	2	2	1	2	2	2	2	2	3	1	2	2	2	1	3	2	2	2
3	1	1	2	1	2	2	1	2	1	1	1	1	1	1	1	2	1	2	1	2	2	2	2	2	3	1	2	3	2	1	2	2	2	2
4	2		2	2	2	2	1	1	1	1	1	1	1	1	1	1	1	1	1	1	1	1	1	1	4	1	3	2	2	1	1	1	1	2
1	1	1	2	2	1	1	2	2	2	1	1	1	1	1	1	1	1	1	1	2	1	2	1	2	1	1	2	1	1	1	1	1	1	2
5	1	1	2	2	1	2	1	2	1	1	1	1	1	1	1	1	1	1	1	2	1	1	1	1	3	1	3	2	1	1	1	1	1	2
3	1	2	2	1	1	1	2	1	1	1	1	2	1	1	1	1	2	1	1	2	2	1	2	2	2	1	3	2	1	2	3	1	2	3
5	1	1	1	2	2	2	1	1	1	1	1	1	1	1	1	1	1	1	1	1	1	1	1	1	4	1	3	1	1	1	1	1	1	3
3	1	1	1	2	2	2	1	2	1	1	1	1	1	2	1	2	1	2	1	2	2	2	2	2	3	1	2	2	2	1	3	2	2	1
3	1	1	1	2	1	2	1	2	2	1	1	1	1	1	1	2	1	1	1	2	1	1	2	1	3	1	1	2	1	1	1	1	1	1
3	1	1	2	1	1	2	1	2	1	1	1	1	1	1	1	1	1	1	1	2	1	1	1	1	3	1	1	2	1	2	1	1	1	1
4	1	1	2	2	2	2	1	1	1	1	1	1	1	1	1	1	1	1	1	2	2	2	1	2	3	1	3	2	2	1	2	2	1	1
3	1	2	2	2	1	2	1	1	1	1	1	2	1	1	1	1	2	2	1	2	2	1	2	1	3	1		2	2	2	3	1	2	1
5	1	1	1	1	1	2	1	1	1	1	1	1	1	1	1	1	1	1	1	2	2	1	1	2	3	2	3	2	2	1	2	1	1	1
4	1	1	2	1	1	2	1	2	2	2	1	2	2	1	1	1	1	2	1	2	2	1	2	2	4	2	3	2	2	2	3	1	2	1
4	1	1	1	1	1	2	1	1	1	1	1	1	1	1	1	1	1	2	1	2	2	2	1	2	2	2	2	2	1	2	3	2	2	2
2	1	1	2	1	2	2	1	1	1	1	1	1	2	1	1	1	2	1	1	2	2	2	1	2	3	2	2	2	2	2	3	2	2	1
4	1	1	1	1	2	2	1	1	1	1	1	1	1	1	1	1	1	2	2	2	1	1	1	1	3	1	3	2	2	2	1	1	2	3
3	1	1	2	1	1	2	1	2	2	1	1	1	1	1	1	2	2	1	1	2	1	2	2	2	2	1	3	2	2	1	3	1	2	1
5	1	1	2	1	2	2	1	2	1	2	2	1	2	1	1	1	1	2	1	2	1	2	2	1	4	1	3	2	2	1	3	1	2	1
2	1	1	2	1	2	1	1	1	2	1	1	1	1	1	1	1	1	1	1	1	1	1	1	1	3	1	3	2	1	1	1	1	1	1
5	1	1	2	1	2	1	2	2	2	1	1	1	1	1	1	1	1	1	1	2	1	2	1	2	2	1	3	2	2	2	2	1	1	2
5	1	2	2	2	2	2	1	2	1	1	1	1	1	1	1	1	1	1	1	2	1	2	1	1	4	1	3	2	1	2	1	1	1	3
3	1	1	1	1	2	2	1	2	1	1	2	1	1	2	2	2	1	1	2	2	2	1	2	2	2	1	3	2	2	1	3	1	2	3
4	1	1	2	1	1	2	1	1	1	1	1	1	2	1	1	1	1	2	1	2	2	2	1	2	1	1	3	2	1	2	3	2	2	1
4	1	1	1	2	2	2	1	1	2	1	1	1	1	1	1	1	1	1	1	1	1	1	1	1	3	1	3	1	2	1	1	1	1	1
5	1	1	1	2	1	1	1	1	1	1	1	1	1	1	1	1	1	1	1	1	1	1	1	1	3	1	3	3	1	1	1	1	1	1
1	1	1	2	1	1	1	1	2	1	2	1	1	1	1	1	2	1	2	1	2	2	2	2	2	1	1	1	1	2	1	3	2	2	2
4	1	1	1	2	1	2	1	1	2	1	1	1	1	1	1	1	1	1	1	1	1	1	1	1	3	1		1	1	2	1	1	1	1
4	1	1	1	2	2	2	1	1	1	1	1	1	1	1	1	1	1	1	1	1	1	1	1	1	3	1	3	2	2	1	1	1	1	2
1	1	1	1	1	1	2	1	2	1	1	1	1	1	1	1	2	1	2	1	2	2	2	2	2	3	1	3	2	2	1	2	2	2	2
3	1	1	2	2	2	2	1	1	1	1	1	1	1	1	1	1	1	1	1	1	1	1	1	1	3	1	3	2	1	2	1	1	1	1
3	1	1	2	2	2	2	1	2	2	1	1	1	1	1	1	1	1	1	1	2	2	2	1	2	3	1	3	2	2	1	1	2	1	1
4	1	1	2	2	1	2	1	1	1	1	1	1	1	1	1	1	1	1	1	1	1	1	1	1	1	1	3	2	2	1	1	1	1	1
3	1	1	1	1	1	2	2	2	2	1	1	1	1	1	1	1	1	2	1	2	1	2	1	2	1	1	2	2	2	1	3	1	2	1
3	1	1	2	1	1	1	1	2	1	1	1	1	1	1	1	2	1	1	1	2	2	1	2	2	1	1	2	2	2	1	3	1	1	1
4	1	1	2	2	2	2	2	2	2	2	2	1	1	1	1	1	1	1	1	2	2	2	2	2	3	1	3	2	2	1	3	2	2	2
3	1	1	1	2	2	2	1	1	2	1	1	1	1	1	1	1	1	1	1	1	1	1	1	1	1	1	3	1	1	1	1	1	1	2
3	1	1	1	2	1	1	1	2	1	1	1	1	1	1	1	1	1	1	1	2	1	1	1	1	4	1	1	2	2	1	1	1	1	3
4	1	1	1	2	1	1	1	2	1	1	1	1	1	1	1	1	1	1	1	1	1	1	1	1	3	1	1	2	1	2	1	1	1	4
4	1	1	1	2	2	2	1	1	1	1	1	1	1	1	1	1	1	2	1	2	2	2	1	2	1	1	3	1	1	1	3	2	2	1
4	1	1	1	2	2	2	1	2	1	2	2	1	1	1	1	2	1	2	1	2	1	1	2	2	4	1	3	2	2	1	3	1	2	3
1	1	1	2	2	1	1	1	2	2	2	1	1	1	1	1	2	2	1	1	2	1	2	2	2	2	1	2	2	1	1	3	1	2	1
1	1	2	2	2	1	1	1	1	1	2	1	1	2	1	1	2	1	2	1	2	2	2	2	1	3	1	2	2	2	2	3	2	2	1
9999	1	1	1	1	1	2	1	1	1	1	1	1	1	1	1	1	1	1	1	2	1	1	1	1	4	2	3	3	1	2	1	1	1	1
5	1	1	2	1	2	2	1	2	2	1	1	1	1	1	1	1	1	1	1	2	1	1	1	1	4	2	3	2	2	1	1	1	1	1
4	1	2	1	1	2	1	2	2	1	2	2	2	2	1	1	1	2	2	2	2	2	2	2	1	4	2	3	2	2	2	3	2	2	1
4	1	2	1	1	1	2	1	1	1	1	1	1	2	2	1	1	2	2	1	2	2	1	1	2	4	2	3	1	1	2	2	1	2	1
5	1	1	1	1	2	2	1	2	1	1	1	1	1	1	1	1	1	1	1	2	1	1	1	2	4	2	3	2	2	2	2	1	1	1
5	1	2	1	2	2	2	1	1	1	1	1	1	1	1	1	1	1	1	1	1	1	1	1	1	4	2	3	3	2	2	1	1	1	4
5	1	1	1	1	1	2	1	1	1	1	1	1	1	1	1	1	1	1	1	1	1	1	1	1	3	2	3	1	1	2	1	1	1	1
5	1	1	1	1	1	2	1	2	1	2	1	1	2	1	1	1	1	2	1	2	2	2	1	2	3	2	3	1	1	1	3	1	2	2
1	1	2	2	1	2	2	1	1	1	1	1	1	1	1	1	1	1	1	1	1	1	1	1	1	2	2	3	1	1	2	1	1	1	1
4	1	1	1	1	1	2	2	2	1	1	1	1	2	1	1	1	1	2		2	1	1	1	2	3	2	3	2	1	2	3	1	2	1
2	1	2	1	1	2	2	1	1	2	1	1	1	1	1	1	1	1	1	1	1	1	1	1	1	3	2	3	1	1	2	1	1	1	1
4	1	2	1	2	1	2	1	2	2	1	1	1	1	1	1	1	1	1	1	2	1	2	1	2	4	2	3	1	2	2	2	1	1	1
4	1	2	1	1	1	2	1	2	2	2	1	1	2	1	1	1	1	2	1	2	2	1	1	2	4	2	3	2	2	2	2	1	2	1
4	1	1	1	1	1	2	1	1	1	1	1	1	1	1	1	1	1	1	1	1	1	1	1	1	3	1	3	2	2	2	1	1	1	1
4	1	2	1	1	1	1	1	2	2	1	2	1	2	1	1	1	1	2	1	2	2	2	2	2	3	1	3	1	1	1	3	2	2	1
5	1	1	1	1	1	1	1	2	1	1	2	1	1	1	1	1	1	2	2	2	2	1	2	2	3	1	2	2	1	2	2	1	2	1
3	1	2	2	1	1	2	1	1	1	1	1	1	1	1	1	1	1	1	1	2	1	1	1	2	4	1	3	2	2	1	2	1	1	1
5	1	1	2	1	1	2	1	1	1	1	1	1	1	1	1	1	1	1	1	1	1	1	1	1	2	1	3	2	2	1	1	1	1	1
5	1	2	1	1	2	2	1	2	1	1	1	1	1	1	1	1	1	2	1	2	1	1	1	2	3	1	3	2	2	1	3	1	2	1
5	1	1	2	1	2	2	1	2	1	1	1	1	2	1	2	1	2	1	1	2	1	1	1	1	3	1	3	2	1	1	1	1	2	1
5	2	1	2	2	1	2	1	1	1	2	1	1	2	1	1	2	1	2	1	2	2	1	2	1	4	1	3	1	2	1	3	1	2	2
4	1	1	2	1	1	2	2	2	2	2	1	1	2	2	1	2	1	2	2	2	1	2	2	2	3	1	3	2	1	1	3	1	2	2
4	1	1	1	2	2	2	1	1	1	1	1	1	1	1	1	1	1	1	1	1	1	1	1	1	4	1	3	2	1	1	1	1	1	1
5	1	1	2	2	1	2	1	2	2	2	1	1	1	1	1	1	1	1	1	2	1	1	1	1	4	1	3	2	2	2	1	1	1	1
4	1	1	1	2	1	2	1	1	1	1	1	1	2	1	1	1	1	2	1	2	2	2	1	2	3	1	3	2	2	1	3	2	2	1
4	1	1	1	1	2		1	1	2	1	1	2	2	1	1	2	1	1	1	2	2	2	2	2	2	1	3	2	1	1	2	2	2	1
5	1	1	1	2	1	1	1	1	1	1	1	1	2	1	1	2	2	2	1	2	1	2	2	2	3	1	3	3	3	2	3	1	2	1
4	1	1	2	1	2	2	2	1	1	1	1	1	1		1	1	1	2	1	2	2	2	1	1	3	1	3	2	1	1	3	2	2	2
4	1	1	1	1	1	2	1	1	1	1		1	1	1	1	1	1	1	1	2	1	1	1	1	3	1	3	2	2	1	1	1	1	1
4	1	1	1	1	2	2	1	1	1	1	1	1	1	1	1	1	1	1	1	2	2	2	1	2	3	1	2	2	2	1	3	2	1	2
5	1	1	1	2	2	2	1	2	2	1	1	1	1	1	1	1	1	1	1	2	1	1	1	1	3	1	3	2	2	1	1	1	1	1
5	1	1	1	1	2	2	1	2	2	2	2	2	1	1	1	1	2	2	2	2	1	2	2	1	3	1	3	2	1	1	3	1	2	1
3	1	1	1	1	2	2	1	2	1	1	1	1	2	1	1	2	1	2	1	2	1	2	2	2	3	1	3	2	2	1	3	1	2	1
4	1	1	2	1	1	2	1	2	1	2	1	1	1	1	1	2	1	2	1	2	2	2	2	2	3	1	3	2	1	2	3	2	2	1
3	1	1	1	1	1	2	1	1	1	1	1	1	1	1	1	1	1	1	1	1	1	1	1	1	1	1	1	2	2	2	1	1	1	1
5	1	2	1	2	2	2	1	1	1	1	1	1	1	1	1	1	1	1	1	1	1	1	1	1	3	1	3	2	2	1	1	1	1	1
2	1	1	1	1	2	1	1	1	1	1	1	1	1	1	1	1	1	1	1	2	1	1	1	1	3	1	3	2	2	2	1	1	1	1
4	1	1	2	1	2	1	1	1	1	2	1	1	1	1	1	2	1	1	1	2	2	1	2	2	3	1	3	1	2	1	3	1	1	1
1	1	1	1	1	1	2	1	2	2	1	1	1	1	1	2	2	2	2	1	2	2	2	2	1	2	1	3	2	2	2	3	2	2	1
5	1	1	1	2	1	1	1	2	2	1	1	1	1	1	1	1	1	1	1	1	1	1	1	1	4	1	3	2	2	1	1	1	1	1
4	1	1	1	1	2	2	1	1	1	1	1	1	1	1	1	1	1	2	1	2	2	2	1	2	1	1	3	1	1	1	3	2	2	1
5	1	1	2	1	1	2	1	1	1	1	1	1	1	1	1	1	1	1	1	1	1	1	1	1	3	1	2	1	1	1	1	1	1	1
5	1	1	1	2	1	1	2	1	1	1	1	1	1	1	1	1	1	1	1	2	1	1	1	2	4	1	3	2	1	2	3	1	1	1
4	1	1	1	1	1	2	1	1	2	1	1	1	1	1	1	1	1	1	1	2	1	1	1	2	4	1	3	1	1	1	1	1	1	1
5	1	1	1	2	1	2	1	1	1	1	1	1	1	1	1	1	1	1	1	1	1	1	1	1	2	1	1	3	3	1	1	1	1	1
5	1	1	1	2	1	2	1	1	1	1	1	1	1	1	1	1	1	1	1	1	1	1	1	1	4	1	3	2	2	2	1	1	1	1
5	1	1	2	1	1	1	2	1	1	1	1	1	1	1	1	1	2	2	2	2	2	1	1	2	2	1	3	2	2	2	3	1	2	1
2	1	1	1	1	1	1	1	2	2	2	1	1	1	1	1	1	1	1	1	2	2	2	1	2	3	1	2	3	1	1	3	2	1	1
5	1	2	2	2	2	2	1	1	1	1	1	1	1	1	1	1	1	1	1	1	1	1	1	1	3	1	3	2	2	1	1	1	1	1
5	1	1	1	1	2	2	1	1	1	1	1	1	1	1	1	1	1	1	1	2	2	2	1	2	3	1	3	1	2	2	2	1	1	1
5	1	2	2	2	2	2	1	1	1	1	2	1	2	1	1	1	1	2	1	2	2	1	2	2	3	1	3	2	2	2	3	1	2	1
4	1	1	1	2	2	1	1	2	1	1	2	1	1	1	1	2	1	2	1	2	1	1	2	2	3	1	3	2	2	2	2	1	2	1
5	1	1	1	2	2	1	1	1	1	1	1	1	1	1	1	1	1	1	1	2	2	1	1	2	3	1	3	2	2	1	2	1	1	1
1	1	1	2	1	2	2	1	1	1	1	1	1	1	1	1	1	1	1	1	1	1	1	1	1	1	1	1	1	2	2	1	1	1	1
4	1	1	1	2	1	2	1	2	1	2	1	2	1	1	1	2	2	2	1	2	2	1	2	2	3	1	3	2	1	2	3	1	2	1
5	1	1	1	2	1	1	2	1	1	1	1	1	1	1	1	1	2	2	1	2	2	2	1	2	4	1	3	2	3	1	3	2	2	1
5	1	1	1	2	1	2	1	2	2	2	1	1	1	1	1	2	1	2	1	2	2	1	2	1	4	1	3	2	2	2	3	1	2	1
3	1	2	1	2	2	2	1	2	2	2	2	1	2	1	1	1	1	2	1	2	2	2	2	2	3	1	3	2	1	1	3	2	2	1
5	1	1	1	2	1	1	1	2	2	1	1	1	1	1	1	1	1	1	1	2	1	1	1	1	2	1	3	1	2	2	1	1	1	1
4	1	2	1	1	2	1	1	1	2	1	1	1	1	1	1	1	1	1	1	1	1	1	1	1	4	1	3	2	1	2	1	1	1	1
4	1	1	1	2	1	1	1	2	1	1	1	1	1	1	1	1	1	1	1	2	1	2	1	2	3	1	3	2	2	1	2	1	1	1
4	1	1	1	2	2	2	1	1	1	1	1	1	1	1	1	1	1	1	1	1	1	1	1	1	4	1	3	2	2	2	1	1	1	1
4	1	1	1	1	2	2	1	1	1	1	1	1	1	1	1	1	1	2	1	2	2	1	1	2	3	1	3	2	1	2	2	1	2	1
5	1	1	1	1	1	2	1	2	1	2	1	1	1	1	2	2	1	2	1	2	2	2	2	2	4	1	3	2	2	1	2	2	2	4
3	1	1	1	1	2	2	1	1	1	1	1	1	1	1	1	1	1	1	1	1	1	1	1	1	1	1	1	3	1	1	1	1	1	1
4	1	1	2	2	2	2	1	1	1	1	1	1	1	1	1	1	1	2	1	2	2	2	1	2	3	1		2	1	1	3	2	2	1
1	1	2	1	2	1	2	1	1	1	1	1	1	1	1	1	1	1	1	1	1	1	1	1	1	3	1	3	1	2	1	1	1	1	1
5	1	1	1	2	2	1	1	1	2	1	1	1	1	1	1	1	1	2	1	2	1	1	1	1	4	1	3	1	2	2	3	1	2	1
2	1	1	1	2	1	1	1	1	2	1	1	1	1	1	1	1	1	1	1	1	1	1	1	1	4	1		2	2	1	1	1	1	1
4	1	1	2	2	1	1	1	1	2	1	1	1	1	1	1	1	1	1	1	2	1	2	1	2	3	1	3	2	2	1	1	1	1	1
5	2		2	2	2	2	1	1	1	1	1	1	1	1	1	1	1	1	1	1	1	1	1	1	3	1	3	2	2	2	1	1	1	1
5	1	1	1	2	1	2	1	1	1	1	1	1	1	1	1	1	1	1	1	1	1	1	1	1	3	1	3	2	1	1	1	1	1	1
1	1	1	1	1	1	2	1	1	1	1	1	1	1	1	1	1	1	1	1	1	1	1	1	1	1	1	3	2	2	2	1	1	1	1
4	1	1	2	2	2	2	1	2	2	2	2	1	1	1	1	1	2	2	1	2	2	2	2	2	3	1	3	2	2	2	3	2	2	1
1	2		2	1	1	2	1	2	2	2	2	1	1	1	2	2	1	2	1	2	2	1	2	2	1	1	2	2	1	1	3	1	2	1
5	1	1	1	2	1	2	1	1	1	1	1	1	1	1	1	1	1	2	1	2	2	1	1	2	3	1	3	2	2	1	3	1	2	1
3	1	1	2	2	1	2	1	2	1	1	1	1	1	1	1	1	1	1	1	2	2	2	1	2	1	1	3	2	1	1	2	1	1	1
4	1		1	1	2	2	1	1	1	1	1	1	1	1	1	1	1	1	1	1	1	1	1	1	3	1	1	2	2	1	1	1	1	1
3	1	2	2	2	1	2	1	1	1	1	1	1	2	1	1	1	1	2	1	2	2	1	1	2	3	1	2	1	1	2	3	1	2	1
4	1	2	1	2	1	2	1	2	2	1	1	1	1	1	1	1	1	1	1	2	1	1	1	1	3	1	3	3	1	2	1	1	1	1
1	1	1	2	1	1	2	1	1	1	1	1	1	1	1	1	1	1	1	1	2	1	1	1	1	2	1	3	2	2	2	3	1	1	1
4	1		2	2	2	2	2	1	1	1	1	1	2	1	1	2	1	2	1	2	1	2	2	1	4	1	3	2	2	1	2	1	2	1
1	1	1	1	2	2	2	1	1	1	1	1	1	1	1	1	1	1	1	1	1	1	1	1	1	2	1	1	2	1	1	1	1	1	1
5	1	1	2	2	1	1	1	2	1	1	2	1	2	1	1	1	1	1	1	2	2	2	2	2	3	1	3	2	2	1	3	2	2	1
1	1	1	2	1	2	1	1	1	2	1	1	1	1	1	1	1	1	1	1	1	1	1	1	1	2	1	3	3	1	1	1	1	1	1
3	1	1	2	2	1	2	1	2	1	2	1	1	2	1	1	1	1	2	1	2	1	1	1	2	3	1	3	2	1	1	3	1	2	1
5	1	1	1	2	1	1	1	1	2	1	1	1	1	1	1	1	1	2	1	2	2	1	1	2	3	1	3	2	2	1	3	1	2	1
4	1	1	2	2	2	2	1	1	1	1	1	1	1	1	1	1	1	1	1	2	1	1	1	1	3	1	3	2	2	1	2	1	1	1
5	1	2	1	2	2	2	1	2	1	1	1	1	1	1	1	1	1	1	1	2	1	1	1	1	4	1	3	2	1	2	1	1	1	1
1	2		2	1	2	2	1	2	1	1	1	1	1	1	1	1	1	2	2	2	2	1	1	2	1	1	3	2	2	1	2	1	2	1
2	1	1	2	1	1	1	1	1	1	1	1	1	1	1	1	2	1	1	1	2	1	1	2	2	3	1	3	2	1	1	2	1	1	1
1	1	1	2	2	2	1	1	1	1	1	1	1	1	1	1	1	1	1	1	2	1	1	1	1	3	1	3	1	1	1	1	1	1	1
2	1	1	1	2	1	2	1	1	1	1	1	1	1	1	1	1	1	1	1	1	1	1	1	1	3	1	1	1	1	1	1	1	1	1
3	1	1	2	2	1	1	1	1	1	1	1	1	1	1	1	1	1	1	1	1	1	1	1	1	1	1	1	2	3	1	1	1	1	1
5	1	2	1	2	2	2	1	2	1	2	1	1	2	1	1	1	1	1	1	2	2	2	1	2	3	1	3	2	2	2	2	2	2	1
2	1	1	1	2	2	1	2	1	1	1	1	1	1	1	1	1	1	2	1	2	1	2	1	2	1	1	1	2	1	2	2	1	2	1
4	1	1	1	2	1	2	1	2	2	1	1	1	1	1	1	2	1	1	1	2	1	1	2	1	1	1	1	2	2	1	1	1	1	2
5	1	2	1	2	2	2	2	2	2	1	2	1	1	2		1	1	2	1	2	2	2	2	2	4	1	3	2	2	2	3	2	2	2
3	1	1	1	1	2	1	1	2	1	2	1	1	1	1	1	2	2	2	2	2	2	2	2	1	3	1	1	3	1	1	3	2	2	1
3	1	1	2	1	1	2	1	1	2	1	1	1	1	1	1	1	1	1	1	1	1	1	1	1	1	1		2	1	1	1	1	1	1
4	1	1	1	1	2	2	1	1	1	1	1	1	1	1	1	1	1	1	1	1	1	1	1	1	3	1	1	2	2	1	1	1	1	1
5	1	2	1	2	1	1	1	1	1	1	1	1	1	1	1	1	1	1	1	2	1	1	1	1	4	1	3	1	1	1	1	1	1	1
4	1	1	2	2	2	1	1	1	2	1	1	1	1	1	1	1	1	1	1	2	2	1	1	2	3	1	3	1	1	1	3	1	1	1
5	1	1	1	2	2	2	1	2	2	1	1	1	1	1	1	1	1	2	1	2	1	2	1	2	1	1	3	2	1	2	2	1	2	1
3	1	2	2	2	2	2	1	2	2	1	1	1	2	1	1	1	1	1	1	2	1	2	1	2	4	1	3	2	1	2	1	1	2	1
1	1	1	2	2	1	2	1	1	1	1	1	1	1	1	1	1	1	1	1	1	1	1	1	1	3	1	1	3	1	1	1	1	1	1
2	1	1	2	2	1	2	1	1	1	1	1	1	1	1	1	1	1	1	2	2	2	2	1	2	3	1	2	2	2	1	3	2	2	1
3		1	1	2	2	2	1	1	1	1	2	1	1	1	1	2	2	2	1	2	2	2	2	2	2	1	3	2	1	2	3	2	2	1
3	1	1	2	2	1	2	1	2	1	2	2	1	1	1	2	2	1	2	1	2	2	1	2	2	3	1	2	1	1	1	3	1	2	1
4	1	1	2	2	1	1	1	2	2	1	1	1	1	1	1	1	1	1	1	2	1	1	1	1	4	1	1	2	1	2	1	1	1	1
1	1	1	1	2	1	1	1	1	1	2	1	1	2	1	1	2	1	2	1	2	2	1	2	2	3	1		2	2	1	3	1	2	1
1	1	1	1	2	1	2	1	1	1	1	1	1	1	1	1	1	1	1	1	2	2	2	1	2	1	1	1	1	1	1	1	2	1	1
5	1		2	2	2	1	1	1	1	1	1	1	1	1	1	2	1	2	1	2	2	1	2	2	4	1	3	2	1	1	3	1	2	1
3	1	1	1	2	1	2	1	1	1	1	1	1	1	1	1	1	1	1	1	1	1	1	1	1	3	1	1	2	1	1	1	1	1	1
3	1	1	2	2	1	2	1	1	1	1	1	1	1	1	1	1	1	1	1	2	1	2	1	2	3	1	3	2	1	2	1	1	1	1
1	1	1	2	2	1	2	1	2	1	1	1	1	1	1	1	1	1	1	1	2	2	1	1	2	3	1	3	2	1	1	2	1	1	1
3	1	1	2	2	1	2	1	2	1	1	1	1	1	1	1	1	1	1	1	2	1	2	1	2	3	1	2	1	1	1	2	1	1	1
5	1	2	2	2	2	1	1	2	1	2	2	1	1	1	1	2	2	2	1	2	2	1	2	2	2	1		2	2	1	1	1	2	1
1	1	1	2	2	1	2	1	2	2	2	2	1	2	1	1	1	1	2	1	2	2	2	2	2	2	1	2	2	1	1	3	2	2	1
4	1	1	2	2	1	2	1	1	2	1	1	1	1	1	1	1	1	1	1	1	1	1	1	1	1	1	3	1	1	2	1	1	1	1
3	1	1	2	2	2	2	1	1	1	1	1	1	1	1	1	1	1	1	1	1	1	1	1	1	3	1	1	2	1	1	1	1	1	1
5	1	1	1	2	1	2	1	1	1	2	1	2	2	1	1	2	1	2	1	2	2	2	2	2	3	1	2	2	2	1	1	2	2	2
5	1	1	1	1	1	2	1	2	2	2	1	1	2	1	2	2	1	1	1	2	1	1	2	2	3	1	3	2	3	1	2	1	2	1
4	2		1	1	2	2	1	1	1		1	1	2	1	1	1	1			2	2	1	1	2	3	1	3	2	2	2	3	1	2	1
2	1	1	1	2	1	2	1	2	2	2	1	1	1	1		2	1	2	1	2	2	2	2	2	3	1	2	2	2	1	3	1	2	1
5	1	1	1	1	2	2	1	2	1	1	1	1	2	1	1	1	1	2	1	2	1	2	1	2	3	2	3	2	2	2	3	1	2	2
5	1	1	1	1	2	2	1	1	1	1	1	1	1	1	1	1	1	1	1	1	1	1	1	1	3	2	3	2	2	1	1	1	1	99
5	1	1	1	1	2	1	1	1	1	1	1	1	1	1	1	1	2	1	1	2	2	1	1	2	4	2	3	2	1	2	3	1	2	3
4	1	1	1	1	2	2	1	1	1	1	1	1	1	1	1	1	1	1	1	2	1	1	1	1	4	2	3	2	2	1	1	1	1	2
4	1	1	1	1	1	2	1	2	1	1	1	1	1	1	1	2	2	1	2	2	1	2	2	2	3	2	3	2	2	1	3	1	2	2
5	1	1	1	1	2	1	1	2	1	1	1	1	1	1	1	1	1	1	1	2	2	1	1	2	3	2	3	2	2	2	3	1	1	1
5	1	1	1	1	1	2	1	1	1	1	2	1	2	1	1	1	1	2	1	2	2	1	2	2	4	2	3	2	1	2	3	1	2	1
5	1	1	1	2	2	2	1	1	1	1	1	1	2	1	2	2	2	2	2	2	2	1	2	2	4	1	3	2	3	1	3	1	2	4
4	1	1	2	2	2	2	1	1	1	1	1	1	1	1	1	1	1	1	1	1	1	1	1	1	3	1	3	2	2	1	1	1	1	2
5	1	1	1	2	1	2	2	2	1	1	1	1	1	1	1	1	1	2	1	2	1	2	1	1	3	1	3	2	2	2	1	1	2	2
5	1	1	2	1	1	2	1	1	2	1	1	1	1	1	1	1	1	1	1	1	1	1	1	1	3	1	3	2	2	1	1	1	1	2
5	1	1	1	1	1	1	1	2	1	1	1	1	1	1	1	1	1	2	1	2	2	2	1	2	3	1	3	2	2	1	3	2	2	2
5	1	1	2	2	1	2	1	1	1	1	1	1	1	1	1	1	1	1	1	1	1	1	1	1	3	1	3	2	2	2	1	1	1	1
5	1	1	1	1	2	2	1	1	1	1	1	1	1	1	1	1	1	1	1	1	1	1	1	1	4	1	3	1	1	1	1	1	1	1
5	1	1	1	2	1	2	1	1	1	1	1	1	1	1	1	1	1	1	1	1	1	1	1	1	2	1		2	2	1	1	1	1	1
5	1	1	1	2	1	2	2	1	1	1	1	1	2	1	1	1	1	1	1	2	2	2	1	2	4	1	3	1	2	1	3	2	2	2
5	1	1	2	2	2	2	1	1	1	1	1	1	2	1	1	1	1	1	1	2	1	2	1	2	3	1	3	2	2	2	2	1	2	2
3	1	1	2	1	1	2	1	2	2	1	1	1	1	1	1	1	1	1	1	2	1	1	1	1	3	1	1	2	2		1	1	1	1
3	1	1	1	2	1	2	1	2	1	1	1	1	2	1	1	1	1	2	2	2	2	2	1	2	3	1	3	2	2	1	3	2	2	1
5	1	1	1	1	2	2	2	2	1	1	1	1	1	1	1	2	1	1	1	2	1	2	2	2	4	1	2	2	1	2	2	1	1	1
5	1	1	2	2	1	2	1	1	1	1	1	1	1	1	1	1	1	1	1	1	1	1	1	1	3	1	3	2	2	1	1	1	1	4
5	1	1	1	1	1	2	1	1	1	1	1	1	1	1	1	1	1	1	1	1	1	1	1	1	3	1	3		2	2	1	1	1	2
4	1	1	1	2	1	2	1	1	1	1	1	1	1	1	1	1	1	2	1	2	2	2	1	2	4	1	3	2	2	1	2	2	2	4
4	1	1	1	2	1	2	1	1	1	1	1	1	1	1	1	1	1	1	1	1	1	1	1	1	3	1	3	2	2	1	1	1	1	1
5	1	1	1	2	2	2	1	2	2	2	2	1	2	1	1	2	1	2	1	2	2	1	2	2	3	1	3	2	2	1	3	1	2	1
5	1	1	2	2	2	2	1	1	1	1	1	1	1	1	1	1	1	1	1	2	2	2	1	2	4	1	3	2	2	1	2	2	1	2
4	1	1	1	2	2	2	1	1	1	1	1	1	1	1	1	1	1	1	1	1	1	1	1	1	3	1		2	2	1	1	1	1	1
2	1	1	2	2	1	2	1	1	1	1	2	1	1	1	1	2	1	1	1	2	2	2	2	2	3	1	3	2	2	1	3	2	2	1
5	1	1	1	2	2	2	1	2	2	2	1	1	1	1	1	1	1	1	1	2	1	1	1	1	3	1	3	2	2	2	2	1	1	1
4	1	1	2	1	2	1	1	1	1	1	1	1	1	1	1	2	1	2	1	2	2	2	2	2	3	1	3	2	2	1	3	2	2	2
3	1	1	2	2	2	2	1	1	1	1	1	1	1	1	1	1	1	1	1	1	1	1	1	1	3	1	2	2	2	1	1	1	1	2
5	1	1	2	2	2	2	1	1	1	1	1	1	2	1	1	1	1	2	1	2	2	1	1	2	3	1	3	1	2	1	3	1	2	2
5	1	1	2	2	2	2	1	2	2	1	1	1	1	1	1	1	1	1	1	2	1	1	1	1	3	1	3	2	2	1	2	1	1	2
4	1	1	2	2	1	2	1	1	1	1	1	1	1	1	1	2	2	2	1	2	2	1	2	2	3	1	1	2	2	1	3	1	2	1
5	1	1	2	2	1	2	1	2	2	2	2	1	2	1	1	1	1	2	1	2	1	2	2	1	4	1	3	1	1	1	3	1	2	1
4	1	1	2	2	2	2	2	1	1	1	1	1	2	1	1	2	2	2	2	2	1	2	2	2	4	1		2	1	2	3	1	2	3
4	1	1	2	2	1	1	2	2	2	1	1	1	1	1	1	1	1	1	1	2	1	1	1	1	4	1	2	2	1	1	2	1	1	3
4	1	1	2	2	1	1	1	2	2	2	1	1	1	1	1	2	1	2	1	2	2	2	2	1		1	3	1	2	1	3	1	2	3
2	1	2	1	2	2	2	1	2	2	1	1	1	1	1	1	1	1	2	1	2	1	2	1	2	4	2	3	2	1	1	1	1	2	1
5	1	1	1	1	1	2	1	2	2	1	1	1	1	1	1	2	1	1	1	2	1	1	2	1	4	2		2	2	1	1	1	1	2
5	1	1	1	2	2	2	1	1	1	1	1	1	1	1	1	1	1	1	1	1	1	1	1	1	3	2	3	2	1	1	1	1	1	3
3	1	1	1	1	1	1	1	1	1	2	2	1	2	1	1	1	1	2	1	2	1	1	2	2	4	2	2	1	2	2	3	1	2	2
3	1	2	1	1	1	1	1	1	1	1	1	1	1	1	1	1	1	1	1	1	1	1	1	1	3	1	1	3	1	2	1	1	1	1
4	1	1	1	1	1	2	1	1	1	1	1	1	1	1	1	1	1	1	1	2	2	2	1	2	3	1	3	2	2	2	2	2	1	1
1	1	1	2	1	2	2	1	1	1	2	1	1	2	1	1	1	1	2	1	2	2	2	1	2	3	1	3	1	1	1	1	2	2	1
5	1	1	1	1	2	1	1	1	2	1	1	1	1	1	1	1	1	1	1	2	1	2	1	2	3	1	3			2	1	1	1	1
4	1	1	1	1	2	2	1	2	1	1	1	1	1	1	1	1	1	2	1	2	1	2	1	2	3	1	3	3	3	1	2	1	2	99
1	1	1	1	1	2	2	1	1	1	1	1	1	1	1	1	1	1	1	1	1	1	1	1	1	3	1	3	2	2	2	1	1	1	1
5	1	1	1	1	2	1	1	2	1	2	1	1	1	1	1	1	1	1	1	2	1	1	1	1	3	1	1	1	1	1	1	1	1	1
4	1	1	1	1	2	2	1	1	1	1	1	1	1	1	1	1	2	2	1	2	2	2	1	2	3	1	3	1	1	1	2	2	2	1
4	1	1	2	2	2	1	1	2	2	1	1	1	2	1	2	1	1	2	1	2	1	2	1	2	3	1	3	2	2	1	3	1	2	2
4	1	1	2	2	2	1	1	1	1	1	1	1	1	1	1	1	1	1	1	1	1	1	1	1	2	1	3	2	2	1	1	1	1	2
4	1	1	1	1	1	1	1	2	1	1	2	1	1	1	2	2	1	2	1	2	1	1	2	1	3	1	3	2	1	1	3	1	2	1
3	1	1	2	2	2	2	1	2	2	2	2	2	1	1	1	1	1	2	1	2	2	2	2	2	4	1	3	2	2	2	3	2	2	4
3	1	1	2	2	2	2	1	1	1	1	1	1	1	1	1	1	1	1	1	1	1	1	1	1	1	1	1	1	1	1	1	1	1	1
5	1	1	2	2	1	2	2	2	1	2	1	1	1	1	2	1	2	2	1	2	1	1	1	2	4	1	3	1	1	2	3	1	2	4
2	1	2	2	1	1	2	1	1	1	1	1	1	1	1	1	1	1	1	1	1	1	1	1	1	1	1	1	2	1	1	1	1	1	1
3	1	1	2	2	1	1	1	2	1	1	1	1	2	1	1	1	1	1	1	2	1	2	1	2	3	1	2	3	3	1	3	1	2	3
4	1	1	1	2	1	2	1	2	1	1	1	1	2	1	1	1	1	2	2	2	2	2	1	2	3	1	3	2	1	1	1	2	2	1
3	1	1	2	1	2	1	1	2	1	1	1	1	1	1	1	1	1	2	1	2	2	2	1	2	1	1	2	2	2	1	3	2	2	1
4	1	2	1	2	1	2	1	1	1	1	1	1	1	1	1	1	1	1	1	2	1	2	1	2	2	1	1	2	1	1	1	1	1	2
5	1	1	2	2	2	2	1	1	1	1	1	1	1	1	1	2	1	2	1	2	2	2	2	1	3	1	3	2	2	1	3	2	2	1
3	1	1	2	1	2	2	1	2	2	1	1	1	2	1	1	2	2	2	1	2	2	2	2	2	3	1	3	2	2	1	3	2	2	2
1	1	1	1	2	2	2	1	1	1	1	1	1	1	1	1	1	1	1	1	1	1	1	1	1	2	1	1	2	1	1	1	1	1	1
4	1	1	2	2	2	1	1	2	2	2	1	1	1	1	1	2	1	1	1	2	2	1	2	2	3	1	2	1	1	2	1	1	1	2
3	1	1	2	2	1	2	2	2	2	1	1	1	1	1	1	1	1	1	1	2	1	1	1	1	3	1	1	3	2	1	1	1	1	3
1	1	1	1	2	2	2	1	1	1	1	1	1	1	1	1	2	1	1	1	2	1	2	2	2	3	1	2	2	2	2	2	1	1	1
2	1	1	1	2	1	2	1	1	1	1	1	1	1	1	1	1	1	1	1	1	1	1	1	1	3	1	1	1	1	2	1	1	1	1
3	1	1	1	2	2	2	2	1	1	1	1	1	1	1	1	1	1	1	1	2	1	2	1	1	1	1	3	1	1	1	2	1	1	3
3	1	1	1	2	1	2	1	1	1	2	2	1	1	2	1	2	2	2	2	2	2	2	2	1	1	1	3	1	2	1	3	2	2	3
5	1	1	2	2	2	2	1	2	1	1	1	1	1	1	1	2	2	2	1	2	2	2	2	2	3	1	3	2	2	1	3	2	2	3
4	1	2	1	2	1	2	1	1	2	1	1	1	1	1	1	1	1	1	1	1	1	1	1	1	4	1	1	2	2	1	1	1	1	1
2	1	1	2	1	2	2	1	1	2	1	1	1	1	1	1	1	1	1	1	1	1	1	1	1	1	1	1	2	1	1	1	1	1	1
5	1	1	1	2	2	2	1	1	1	1	1	1	1	1	2	2	2	1	1	2	2	1	2	2	1	1	3	2	2	2	3	1	2	1
3	1	1	1	2	2	2	1	1	2	1	1	1	1	1	1	1	1	1	1	1	1	1	1	1	1	1	3	2	1	1	1	1	1	3
5	1	1	1	2	2	2	1	1	1	1	1	1	2	1	1	1	2	2	2	2	2	2	1	2	4	1	3	1	1	1	3	2	2	4
5	1	1	2	2	1	2	1	2	2	1	1	1	1	1	1	1	1	1	1	1	1	1	1	1	4	1	3	2	2	2	1	1	1	4
3	1	1	1	2	1	2	1	2	1	2	1	1	1	1	1		1	1	1	2	1	1	1	1	4	1	2	2	2	2	2	1	1	2

## Sheet: Variables and Values
Variable	Values
Family income	1 = Above 4 minimum wages; 2 = Between 3 and 4 minimum wages; 3 = Between 2 and 3 minimum wages; 4 = Between1 to 2 minimum wages; 5 = Up to 1 minimum wage
Follow-up prenatal	1 = yes; 2 = no
Numeber of prenatal consultations	1 = 6 or more; 2 = less than 6
Type of child birth	1 = normal; 2 = cesarean
Primiparity	1 = yes; 2 = no
Child's sex	1 = male; 2 = female
Breastfeeding in the first hour of life	1 = no; 2 = yes
Child's internation in least year	1 = no; 2 = yes
Bottle feeding the previous day	1 = no; 2 = yes
Use of pacifiers the previous day	1 = no; 2 = yes
Breast milk consumption	1 = yes; 2 = no
Processed juice consumption	1 = no; 2 = yes
Soft drink consumption	1 = no; 2 = yes
Yogurt consumption	1 = no; 2 = yes
Processed meat consumption	1 = no; 2 = yes
Instant noodles consumption	1 = no; 2 = yes
Food or beverage with added sugar, honey or artificial sweetener consumption	1 = no; 2 = yes
Confectionary consumtpion	1 = no; 2 = yes
Cookies or crackers consumption	1 = no; 2 = yes
Packaged snacks consumtpion	1 = no; 2 = yes
Exclusive breastfeeding	1 = yes; 2 = no
Consumption of iron-rich foods	1 = no; 2 = yes
Consumption of foods high in vitamin A	1 = no; 2 = yes
Consumption of sweetened beverages	1 = no; 2 = yes
Minimum frequency and adequate consistency	1 = no; 2 = yes
Maternal education (in years)	1 = Over 12 years; 2 = Between 8 to 12 years; 3 = Between 4 to 8 years; 4 = Up to 4 years
Mother’s Age Group	1 = 20 years or more; 2 = under 20 years
Work situation	1 = On maternity leave; 2 = Working outside the home; 3 = Not working outside the home
Mother’s Color	1 = White; 2 = Black or brown; 3 = Yellow or indigenous
Child’s color	1 = White; 2 = Black or brown; 3 = Yellow or indigenous
Marital Status	1 = Lives with partner ; 2 = Does not live with partner
Child’s age group	1 = Under 6 months ; 2 = Between 6 and 12 months; 3 = Between 12 and 24 months
Minimum dietary diversity	1 = no; 2 = yes
Consumption of ultra-processed foods	1 = no; 2 = yes
Food security situation	1 = Food security; 2 = Mild foos insecurity; 3 = Moderate food insecurity; 4 = Severe food insecurity
